# Supplementary material for: Dynamic Changes in the Thylakoid Proteome of Cyanobacteria during Light-Regulated Thylakoid Membrane Development
Source: Plants (Basel). 2023 Nov 25;12(23):3967. doi: 10.3390/plants12233967 (PMC10708155; doi:10.3390/plants12233967)
Supplement: Supplementary file 1 [file plants-12-03967-s001.zip]

Archive with 3 entries (2 files):
- plants-2714760-supplementary/
- plants-2714760-supplementary/plants-2714760-supplementary Figures.pdf
- plants-2714760-supplementary/plants-2714760-supplementary Tables.xlsx
