# Supplementary material for: Dynamic Changes in the Thylakoid Proteome of Cyanobacteria during Light-Regulated Thylakoid Membrane Development
Source: Plants (Basel). 2023 Nov 25;12(23):3967. doi: 10.3390/plants12233967 (PMC10708155; doi:10.3390/plants12233967)
Supplement: Supplementary file 1 [file plants-12-03967-s001.zip › plants-2714760-supplementary/plants-2714760-supplementary Tables.xlsx]

## Sheet: Index
Supplementary Table	Description
Table S1	Total Proteins detected and quantified with multiple peptides identified
Table S2	Protein TM structure predictions
Table S3	Signal peptide predictions
Table S4	Differentially-regulated proteins between HL and GL
Table S5	Cluster 1 proteins
Table S6	Cluster 2 proteins
Table S7	Cluster 3 proteins
Table S8	Cluster 4 proteins
Table S9	Cluster 5 proteins
Table S10	Cluster 6 proteins

## Sheet: Table S1
Table S1: Total Proteins detected and quantified with multiple peptides identified												Normalized abundance																								Raw abundance
												GL			High light			Low light 1h			Low light 2h			Low light 3h			Low light 4h			Low light 5h			Low light 6h			GL			High light			Low light 1h			Low light 2h			Low light 3h
Uniprot	Peptide count	Unique peptides	Confidence score	Anova (p)	q Value	Max fold change	Power	Highest mean condition	Lowest mean condition	Mass	Description	DS_050219_GL_1	DS_050219_GL_2	DS_050219_GL_3	DS_050219_HL_1	DS_050219_HL_2	DS_050219_HL_3	DS_050219_LL_1_1	DS_050219_LL_1_2	DS_050219_LL_1_3	DS_050219_LL_2_1	DS_050219_LL_2_2	DS_050219_LL_2_3	DS_050219_LL_3_1	DS_050219_LL_3_2	DS_050219_LL_3_3	DS_050219_LL_4_1	DS_050219_LL_4_2	DS_050219_LL_4_3	DS_050219_LL_5_1	DS_050219_LL_5_2	DS_050219_LL_5_3	DS_050219_LL_6_1	DS_050219_LL_6_2	DS_050219_LL_6_3	DS_050219_GL_1	DS_050219_GL_2	DS_050219_GL_3	DS_050219_HL_1	DS_050219_HL_2	DS_050219_HL_3	DS_050219_LL_1_1	DS_050219_LL_1_2	DS_050219_LL_1_3	DS_050219_LL_2_1	DS_050219_LL_2_2	DS_050219_LL_2_3	DS_050219_LL_3_1	DS_050219_LL_3_2
Q31LJ1	13	13	1287.78	9.38361e-13	1.42443e-09	6.66402	1	GL	High light	81595	PSAB_SYNE7 Photosystem I P700 chlorophyll a apoprotein A2 OS=Synechococcus elongatus (strain PCC 7942) OX=1140 GN=psaB PE=3 SV=1	1.33772e+09	1.18185e+09	1.10662e+09	1.8088e+08	1.99338e+08	1.63926e+08	2.3693e+08	2.5472e+08	2.74952e+08	3.93272e+08	3.60453e+08	3.77072e+08	4.75875e+08	4.91464e+08	5.38343e+08	5.86413e+08	5.97802e+08	6.38214e+08	6.36021e+08	7.9198e+08	8.09468e+08	7.97225e+08	8.21781e+08	1.08444e+09	1.05102e+09	1.10149e+09	1.11224e+09	2.29503e+08	2.25384e+08	1.77361e+08	2.75947e+08	2.49742e+08	2.33832e+08	3.55349e+08	3.61631e+08	3.18008e+08	4.12018e+08	4.23023e+08
Q31LJ0	12	12	853.46	8.27994e-11	6.28448e-08	6.33981	1	GL	High light	84022	PSAA_SYNE7 Photosystem I P700 chlorophyll a apoprotein A1 OS=Synechococcus elongatus (strain PCC 7942) OX=1140 GN=psaA PE=3 SV=1	7.37499e+08	5.4805e+08	5.70015e+08	9.73132e+07	1.0819e+08	8.7182e+07	1.04958e+08	1.41866e+08	1.55534e+08	2.04334e+08	1.87483e+08	2.18088e+08	2.5452e+08	2.8314e+08	3.37183e+08	3.11975e+08	3.14661e+08	3.42721e+08	3.64087e+08	3.61986e+08	3.98376e+08	4.47013e+08	4.30634e+08	5.75255e+08	5.79439e+08	5.10787e+08	5.72911e+08	1.23473e+08	1.22326e+08	9.43269e+07	1.22243e+08	1.39094e+08	1.32273e+08	1.8463e+08	1.88096e+08	1.83927e+08	2.20366e+08	2.43711e+08
Q31NT9	10	10	649.11	8.54789e-10	4.32523e-07	10.6282	1	GL	High light	17269	Q31NT9_SYNE7 Photosystem I reaction center subunit III OS=Synechococcus elongatus (strain PCC 7942) OX=1140 GN=Synpcc7942_1250 PE=4 SV=1	1.28217e+09	1.10206e+09	8.78383e+08	1.04905e+08	1.1784e+08	8.42314e+07	1.04251e+08	1.21373e+08	1.60533e+08	2.38676e+08	1.91296e+08	2.64648e+08	2.72972e+08	3.10237e+08	4.26392e+08	4.5164e+08	4.03247e+08	4.65133e+08	4.4071e+08	4.03291e+08	5.77151e+08	6.3746e+08	4.85883e+08	8.00247e+08	1.00738e+09	1.02712e+09	8.82846e+08	1.33105e+08	1.33237e+08	9.11344e+07	1.21419e+08	1.19001e+08	1.36525e+08	2.1566e+08	1.91922e+08	2.23194e+08	2.36343e+08	2.67034e+08
Q31SC4	8	8	698.06	3.73514e-09	1.41748e-06	34.4155	1	GL	High light	25840	Q31SC4_SYNE7 Uncharacterized protein OS=Synechococcus elongatus (strain PCC 7942) GN=Synpcc7942_0013 PE=4 SV=1	2.45438e+08	1.24493e+08	1.44867e+08	5.67643e+06	4.31328e+06	4.9686e+06	4.06834e+06	4.46803e+06	9.12781e+06	5.88238e+06	8.36407e+06	1.35105e+07	1.22287e+07	1.56021e+07	2.07254e+07	4.20681e+07	2.48965e+07	2.5451e+07	4.87306e+07	2.82004e+07	2.80594e+07	6.2489e+07	5.5642e+07	4.10259e+07	1.92836e+08	1.16028e+08	1.45603e+08	7.20235e+06	4.87686e+06	5.37579e+06	4.7383e+06	4.38072e+06	7.76271e+06	5.31514e+06	8.39141e+06	1.13942e+07	1.05878e+07	1.34293e+07
Q31RU9	7	7	348.12	7.71269e-09	2.34157e-06	5.08964	1	High light	GL	63990	Q31RU9_SYNE7 Diguanylate cyclase/phosphodiesterase (GGDEF & EAL domains) with PAS/PAC sensor(S) OS=Synechococcus elongatus (strain PCC 7942) GN=Synpcc7942_0188 PE=4 SV=1	1.03086e+06	763207	728542	4.68739e+06	4.24286e+06	3.90896e+06	1.14031e+06	1.21587e+06	1.56741e+06	1.00179e+06	1.06984e+06	1.04293e+06	1.11972e+06	1.2768e+06	994638	886728	1.17047e+06	1.00577e+06	906089	995604	928280	689500	848078	1.14329e+06	809930	711315	732244	5.94744e+06	4.79723e+06	4.22932e+06	1.3281e+06	1.19211e+06	1.333e+06	905188	1.07334e+06	879568	969470	1.09899e+06
Q31NE0	4	4	204.84	3.26124e-08	7.40252e-06	6.00067	1	Low light 6h	High light	43276	Q31NE0_SYNE7 Uncharacterized protein OS=Synechococcus elongatus (strain PCC 7942) GN=Synpcc7942_1399 PE=4 SV=1	628319	509119	392020	259871	249240	213326	340666	367767	559719	728016	582904	619589	831616	571843	757972	1.04889e+06	1.04782e+06	864975	1.18223e+06	1.25885e+06	1.21633e+06	1.0812e+06	1.48138e+06	1.77254e+06	493658	474503	394011	329729	281806	230809	396766	360580	476011	657813	584809	522538	720022	492209
Q31P56	7	6	365.59	3.5163e-08	7.40252e-06	7.01162	1	GL	Low light 2h	80456	Q31P56_SYNE7 Bacteriocin-processing peptidase. Cysteine peptidase. MEROPS family C39 OS=Synechococcus elongatus (strain PCC 7942) GN=Synpcc7942_1133 PE=3 SV=1	4.85199e+06	3.03444e+06	3.00529e+06	599086	561951	450529	940329	629976	512705	577446	506616	469319	882628	620250	866218	1.82453e+06	1.13098e+06	1.35748e+06	1.75613e+06	1.67977e+06	1.36769e+06	1.87211e+06	2.61998e+06	1.68763e+06	3.81211e+06	2.82812e+06	3.02056e+06	760131	635376	487451	1.09518e+06	617666	436028	521763	508272	395806	764189	533875
Q31MA1	8	8	419.39	3.9012e-08	7.40252e-06	3.55243	1	High light	Low light 3h	169257	Q31MA1_SYNE7 Uncharacterized protein OS=Synechococcus elongatus (strain PCC 7942) GN=Synpcc7942_1788 PE=4 SV=1	1.12912e+06	1.15803e+06	1.24753e+06	4.46806e+06	3.69381e+06	3.38727e+06	1.99267e+06	1.64735e+06	1.55324e+06	1.4733e+06	1.34606e+06	1.04556e+06	1.12671e+06	1.04084e+06	1.08351e+06	1.28098e+06	1.21817e+06	965043	1.40391e+06	1.1077e+06	1.14853e+06	1.46216e+06	1.0763e+06	1.18567e+06	887126	1.07929e+06	1.25387e+06	5.66915e+06	4.17644e+06	3.66487e+06	2.32082e+06	1.61516e+06	1.32095e+06	1.33123e+06	1.35046e+06	881782	975515	895893
Q31JU4	7	7	323.33	5.70053e-08	9.6149e-06	17.2314	1	GL	High light	50176	Q31JU4_SYNE7 Uncharacterized protein OS=Synechococcus elongatus (strain PCC 7942) GN=Synpcc7942_B2634 PE=4 SV=1	6.45898e+06	1.02732e+07	9.97144e+06	674422	463835	411452	972136	423773	534341	724469	388041	570928	1.13823e+06	523463	957337	779633	667516	1.2514e+06	1.19742e+06	1.26581e+06	1.06155e+06	1.75616e+06	2.5742e+06	1.98047e+06	5.07469e+06	9.57473e+06	1.00221e+07	855719	524440	445172	1.13222e+06	415492	454428	654608	389309	481499	985495	450566
Q7BW13	3	3	154.4	6.58946e-08	9.85753e-06	10.033	1	Low light 2h	GL	28630	Q7BW13_SYNE7 Integral membrane protein OS=Synechococcus elongatus (strain PCC 7942) GN=cynB PE=3 SV=1	82486.7	97378.4	138510	414045	829136	708516	696377	1.05911e+06	1.12113e+06	860815	1.15673e+06	1.17674e+06	575829	768901	972325	745655	615206	775164	685991	477091	628428	542376	453155	589300	64808.2	90757.4	139214	525348	937471	766582	811054	1.03841e+06	953462	777807	1.16051e+06	992414	498560	661825
Q31S81	3	3	141.78	7.14314e-08	9.85753e-06	4.35904	1	GL	Low light 5h	42183	Q31S81_SYNE7 Perosamine synthetase OS=Synechococcus elongatus (strain PCC 7942) GN=Synpcc7942_0056 PE=3 SV=1	1.91134e+06	2.24078e+06	1.76075e+06	517174	537380	393883	403703	518795	580577	370759	574352	629064	445934	438667	556780	406326	498639	567181	451764	462819	441879	666973	740166	701395	1.5017e+06	2.08843e+06	1.7697e+06	656199	607594	426163	470183	508657	493749	335006	576229	530529	386095	377579
Q54763	2	1	60.08	1.26777e-07	1.60373e-05	3.53693	1	High light	GL	43899	Q54763_SYNE7 Aluminum resistance protein-like OS=Synechococcus elongatus (strain PCC 7942) GN=Synpcc7942_2562 PE=4 SV=2	180410	163520	159979	672399	668799	441095	291999	363483	291513	316311	315900	374975	381625	379825	428290	334624	306399	281589	260340	325153	309339	208633	213149	251276	141745	152402	160792	853152	756185	477245	340084	356380	247916	285809	316933	316240	330416	326931
Q5MZZ8	1	1	61.99	3.93491e-07	4.59477e-05	8.18196	1	GL	High light	3236	PSAM_SYNP6 Photosystem I reaction center subunit XII OS=Synechococcus sp. (strain ATCC 27144 / PCC 6301 / SAUG 1402/1) OX=269084 GN=psaM PE=3 SV=1	1.53079e+08	1.43658e+08	9.49217e+07	1.50393e+07	1.8093e+07	1.47363e+07	1.20479e+07	2.26609e+07	2.93595e+07	2.68779e+07	2.93486e+07	3.58624e+07	3.0005e+07	5.26833e+07	5.53527e+07	4.67868e+07	5.97921e+07	5.43259e+07	5.04837e+07	5.92654e+07	6.34223e+07	6.57864e+07	7.30099e+07	1.06537e+08	1.20271e+08	1.33891e+08	9.5404e+07	1.90822e+07	2.0457e+07	1.5944e+07	1.4032e+07	2.22181e+07	2.49686e+07	2.4286e+07	2.94445e+07	3.0245e+07	2.59787e+07	4.53467e+07
P95822	6	6	653.79	6.17657e-07	6.69717e-05	8.79072	1	GL	High light	17339	PSAL_SYNE7 Photosystem I reaction center subunit XI OS=Synechococcus elongatus (strain PCC 7942) OX=1140 GN=psaL PE=3 SV=1	8.76727e+08	6.66126e+08	6.93243e+08	8.01756e+07	9.78532e+07	7.63413e+07	5.89188e+07	1.23263e+08	1.57044e+08	1.58754e+08	1.41683e+08	2.84363e+08	2.12031e+08	2.73895e+08	4.03327e+08	3.43496e+08	3.52441e+08	4.49577e+08	3.01906e+08	4.24772e+08	4.91355e+08	4.71346e+08	4.80029e+08	7.08766e+08	6.88827e+08	6.20835e+08	6.96765e+08	1.01728e+08	1.10639e+08	8.25977e+07	6.86214e+07	1.20854e+08	1.33557e+08	1.43446e+08	1.42146e+08	2.39821e+08	1.83579e+08	2.35752e+08
Q31LL2	2	2	77.24	7.72786e-07	7.40541e-05	4.8467	1	High light	Low light 5h	28634	Q31LL2_SYNE7 Probable glycosly transferase OS=Synechococcus elongatus (strain PCC 7942) GN=Synpcc7942_2027 PE=4 SV=1	119509	96017.7	125712	271579	537862	432206	229082	296312	294944	167335	227822	214634	117044	175987	149508	124402	85429	78399.5	76871.1	80967.3	98345.4	81017.4	108541	127380	93896	89489.3	126351	344585	608139	467626	266806	290521	250833	151199	228567	181014	101338	151479
Q31LU1	1	1	58.06	7.80544e-07	7.40541e-05	3.01978	1	High light	Low light 4h	9519	Q31LU1_SYNE7 Uncharacterized protein OS=Synechococcus elongatus (strain PCC 7942) GN=Synpcc7942_1948 PE=4 SV=1	1.71018e+06	1.40138e+06	1.21522e+06	1.50396e+06	1.88429e+06	1.71895e+06	1.05477e+06	1.26136e+06	1.06259e+06	908091	646678	570211	788570	460111	563622	656789	521642	512821	532844	549502	617962	757141	643527	849794	1.34366e+06	1.3061e+06	1.22139e+06	1.90824e+06	2.1305e+06	1.85983e+06	1.22847e+06	1.23671e+06	903672	820523	648791	480894	682753	396037
Q31S37	6	6	566.97	1.10776e-06	9.89162e-05	31.4141	1	GL	High light	20316	Q31S37_SYNE7 Uncharacterized protein OS=Synechococcus elongatus (strain PCC 7942) GN=Synpcc7942_0100 PE=4 SV=1	4.38654e+07	3.76081e+07	3.42518e+07	1.08337e+06	1.26485e+06	1.33564e+06	1.0462e+06	1.54064e+06	3.07031e+06	1.05489e+06	1.5327e+06	2.81546e+06	1.31756e+06	2.62841e+06	5.30109e+06	2.79805e+06	3.83715e+06	5.5547e+06	3.45273e+06	4.27177e+06	5.66401e+06	4.21803e+06	1.20459e+07	9.53253e+06	3.44642e+07	3.5051e+07	3.44258e+07	1.3746e+06	1.43011e+06	1.4451e+06	1.21849e+06	1.51054e+06	2.61113e+06	953167	1.53771e+06	2.37445e+06	1.14076e+06	2.26239e+06
P37279	5	5	192.58	1.33019e-06	0.000104127	4.71206	1	GL	High light	79992	ATCS_SYNE7 Probable copper-transporting ATPase PacS OS=Synechococcus elongatus (strain PCC 7942) GN=pacS PE=3 SV=2	1.24533e+06	1.51062e+06	1.28801e+06	288345	293779	276091	362296	341021	438386	442555	368738	684511	566258	589475	873868	767055	717167	1.13171e+06	763135	1.03095e+06	954747	895710	1.02443e+06	1.68094e+06	978428	1.40791e+06	1.29456e+06	365857	332164	298718	421958	334357	372824	399879	369943	577291	490273	507386
Q31QV2	9	9	946.15	1.33681e-06	0.000104127	10.3884	1	GL	High light	9305	PSAC_SYNE7 Photosystem I iron-sulfur center OS=Synechococcus elongatus (strain PCC 7942) OX=1140 GN=psaC PE=3 SV=1	9.10699e+08	7.15616e+08	7.73358e+08	6.88136e+07	9.03961e+07	7.17852e+07	6.25905e+07	1.24305e+08	1.6532e+08	1.50466e+08	2.00146e+08	2.89084e+08	1.57537e+08	2.96354e+08	4.55237e+08	3.55931e+08	3.6579e+08	5.46529e+08	3.59847e+08	4.175e+08	5.00457e+08	4.81365e+08	4.8391e+08	7.74529e+08	7.15519e+08	6.6696e+08	7.77287e+08	8.73119e+07	1.02207e+08	7.76682e+07	7.28977e+07	1.21876e+08	1.40595e+08	1.35956e+08	2.00801e+08	2.43803e+08	1.36397e+08	2.55084e+08
Q31NF7	4	4	225.42	1.41292e-06	0.000104127	2.27235	1	High light	GL	100041	Q31NF7_SYNE7 Diguanylate cyclase/phosphodiesterase (GGDEF & EAL domains) with PAS/PAC sensor(S) OS=Synechococcus elongatus (strain PCC 7942) GN=Synpcc7942_1382 PE=4 SV=1	1.03366e+06	787024	803989	1.85967e+06	2.20786e+06	1.89665e+06	1.91434e+06	1.92657e+06	2.05165e+06	1.52174e+06	1.77573e+06	1.31954e+06	1.77542e+06	1.68897e+06	1.40141e+06	1.31787e+06	1.37356e+06	1.13086e+06	1.37715e+06	1.34802e+06	1.33464e+06	1.11148e+06	1.19261e+06	1.39401e+06	812130	733513	808074	2.35958e+06	2.49634e+06	2.05209e+06	2.22959e+06	1.88892e+06	1.74482e+06	1.375e+06	1.78154e+06	1.11285e+06	1.53718e+06	1.45377e+06
Q31LE7	3	3	208.63	1.44049e-06	0.000104127	11.8179	1	High light	GL	54345	Q31LE7_SYNE7 Proton-translocating NADH-quinone oxidoreductase, chain M OS=Synechococcus elongatus (strain PCC 7942) OX=1140 GN=Synpcc7942_2092 PE=4 SV=1	947699	699323	766558	4.57923e+06	1.25898e+07	1.13544e+07	3.82484e+06	8.82637e+06	4.53713e+06	4.80241e+06	4.87589e+06	3.7433e+06	2.99785e+06	2.94618e+06	3.355e+06	3.4833e+06	2.15219e+06	2.28321e+06	2.3457e+06	2.22879e+06	1.60391e+06	2.18351e+06	1.49441e+06	1.66768e+06	744589	651775	770452	5.81021e+06	1.42348e+07	1.22849e+07	4.4547e+06	8.65389e+06	3.85858e+06	4.33932e+06	4.89182e+06	3.15696e+06	2.59557e+06	2.5359e+06
Q31PI7	14	14	1178.08	1.62547e-06	0.000112157	7.58443	1	GL	High light	15636	Q31PI7_SYNE7 Photosystem I reaction center subunit II OS=Synechococcus elongatus (strain PCC 7942) OX=1140 GN=Synpcc7942_1002 PE=4 SV=1 PsaD	1.71714e+09	1.40145e+09	1.31209e+09	1.79142e+08	2.26411e+08	1.78628e+08	1.10789e+08	2.69506e+08	3.60365e+08	3.34999e+08	3.67731e+08	5.96416e+08	4.47873e+08	5.93315e+08	8.34357e+08	7.39566e+08	7.00261e+08	8.82675e+08	7.38227e+08	8.02152e+08	9.11705e+08	9.86036e+08	9.22245e+08	1.46827e+09	1.34912e+09	1.30617e+09	1.31875e+09	2.27298e+08	2.55994e+08	1.93267e+08	1.29033e+08	2.6424e+08	3.06471e+08	3.02695e+08	3.68933e+08	5.02995e+08	3.87774e+08	5.10691e+08
Q31P57	9	9	552.81	1.93524e-06	0.000127726	6.99984	1	GL	Low light 2h	62792	Q31P57_SYNE7 Uncharacterized protein OS=Synechococcus elongatus (strain PCC 7942) GN=Synpcc7942_1132 PE=4 SV=1	7.92944e+06	5.0386e+06	4.17599e+06	1.07243e+06	814150	760673	1.15887e+06	826956	820192	919344	694160	835701	1.07127e+06	1.08759e+06	1.67229e+06	2.99757e+06	1.62936e+06	1.64709e+06	4.60361e+06	2.79408e+06	1.85616e+06	4.65303e+06	4.12719e+06	2.42756e+06	6.23001e+06	4.69601e+06	4.19721e+06	1.36072e+06	920526	823013	1.34971e+06	810797	697529	830692	696428	704799	927520	936132
P15347	8	8	525.85	2.38853e-06	0.000151075	131.498	1	High light	GL	37066	ISIA_SYNE7 Iron stress-induced chlorophyll-binding protein OS=Synechococcus elongatus (strain PCC 7942) OX=1140 GN=isiA PE=1 SV=3	2.60341e+06	2.17935e+06	2.5977e+06	6.91659e+07	4.74473e+08	4.26874e+08	7.14701e+07	2.25936e+08	3.19389e+08	8.45942e+07	1.06297e+08	1.63772e+08	4.28109e+07	5.48744e+07	1.48347e+08	5.43704e+07	5.06726e+07	8.83769e+07	3.76859e+07	4.32897e+07	6.59202e+07	3.47293e+07	2.31735e+07	6.35029e+07	2.04545e+06	2.03117e+06	2.6109e+06	8.77589e+07	5.36467e+08	4.61858e+08	8.32396e+07	2.21521e+08	2.71623e+08	7.64367e+07	1.06645e+08	1.38119e+08	3.70662e+07	4.72327e+07
Q8GAA4	9	9	432.43	2.80748e-06	0.00017047	7.76992	1	High light	GL	25523	Q8GAA4_SYNE7 Uncharacterized protein OS=Synechococcus elongatus (strain PCC 7942) GN=sek0026 PE=4 SV=1	1.81266e+06	1.97687e+06	2.15556e+06	1.18244e+07	1.5829e+07	1.85395e+07	4.22541e+06	6.28606e+06	6.30864e+06	4.71995e+06	3.92923e+06	4.55612e+06	4.41814e+06	2.80817e+06	4.65682e+06	4.35398e+06	3.03551e+06	3.81026e+06	5.17514e+06	2.42415e+06	3.38771e+06	3.64214e+06	2.53263e+06	4.82979e+06	1.42417e+06	1.84246e+06	2.16651e+06	1.5003e+07	1.78972e+07	2.00589e+07	4.92124e+06	6.16323e+06	5.36515e+06	4.26481e+06	3.94208e+06	3.84246e+06	3.82528e+06	2.41711e+06
Q31NH9	3	3	130.5	3.02755e-06	0.000176763	5.06972	1	High light	GL	48039	Q31NH9_SYNE7 Cell envelope-related transcriptional attenuator OS=Synechococcus elongatus (strain PCC 7942) GN=Synpcc7942_1360 PE=4 SV=1	150033	122622	126012	432017	761040	828068	246991	207507	324905	192209	207878	153331	240918	175096	147949	127810	185412	184870	146592	165055	104911	163047	137570	118288	117878	114284	126652	548151	860478	895930	287665	203452	276314	173674	208558	129314	208589	150712
Q31M98	2	2	76.05	3.48737e-06	0.000196068	6.39601	1	High light	GL	44236	Q31M98_SYNE7 Uncharacterized protein OS=Synechococcus elongatus (strain PCC 7942) GN=Synpcc7942_1791 PE=4 SV=1	94371.3	74595.9	72652.6	276805	675178	593418	344066	370296	337441	304407	417062	253885	319462	388914	319289	298281	358757	232868	263062	215880	284648	237526	265644	306538	74145.6	69524	73021.8	351215	763397	642050	400726	363060	286975	275053	418425	214117	276594	334754
Q8VPU8	9	9	550.56	4.16516e-06	0.000225811	3.62922	1	High light	GL	66758	Q8VPU8_SYNE7 Uncharacterized protein OS=Synechococcus elongatus (strain PCC 7942) GN=Synpcc7942_0610 PE=4 SV=1	2.13703e+06	1.3525e+06	1.44187e+06	5.09478e+06	6.35291e+06	6.44944e+06	4.18142e+06	4.36497e+06	5.76556e+06	4.41115e+06	3.03633e+06	4.4466e+06	3.53149e+06	2.88785e+06	4.07722e+06	3.38486e+06	2.79599e+06	2.91903e+06	2.8647e+06	2.19178e+06	2.63653e+06	2.45608e+06	2.14767e+06	3.10303e+06	1.67902e+06	1.26054e+06	1.4492e+06	6.46435e+06	7.18298e+06	6.97799e+06	4.87001e+06	4.27967e+06	4.9033e+06	3.98578e+06	3.04625e+06	3.7501e+06	3.0576e+06	2.48569e+06
Q31SC6	1	1	20.71	6.03645e-06	0.000312141	76.4981	1	GL	High light	18356	Q31SC6_SYNE7 Uncharacterized protein OS=Synechococcus elongatus (strain PCC 7942) GN=Synpcc7942_0011 PE=4 SV=1	4.62946e+06	4.06194e+06	2.72621e+06	30829.3	50987.8	67436.3	32412.6	145557	208130	83262.9	231269	175041	35473.3	264916	294382	341551	377768	439722	425619	531598	579987	577504	1.1023e+06	900385	3.63727e+06	3.78576e+06	2.74006e+06	39116.7	57649.9	72962.9	37750.3	142713	177003	75233.8	232024	147623	30713.2	228025
Q31KG8	1	1	83.58	6.1688e-06	0.000312141	7.30477	1	High light	Low light 6h	33230	Q31KG8_SYNE7 High-affinity iron transporter OS=Synechococcus elongatus (strain PCC 7942) GN=Synpcc7942_2421 PE=4 SV=1	186542	165398	170721	544179	1.28616e+06	1.24016e+06	536799	898287	702744	468973	235870	277793	316656	168855	227271	274760	165564	111774	234708	142554	182078	140301	130142	149898	146562	154153	171588	690463	1.45421e+06	1.34179e+06	625198	880733	597646	423749	236641	234280	274164	145341
Q31M89	2	1	108.66	7.22036e-06	0.000353565	7.70976	0.999999	High light	GL	19739	Q31M89_SYNE7 Uncharacterized protein OS=Synechococcus elongatus (strain PCC 7942) GN=Synpcc7942_1800 PE=4 SV=1	25488	24977	50335.3	308734	255147	213265	54484.2	134242	128331	78879.5	75272	82856	41429.4	47758.9	84930.3	55708.1	41855.9	62881.3	49845.2	38308.6	64997	29323.2	30335.4	41377.5	20025.4	23278.7	50591.1	391727	288484	230743	63456.6	131619	109138	71273.1	75518	69877.6	35870	41108.1
Q31RD6	3	3	101.91	1.44877e-05	0.000677483	3.17745	0.999996	High light	Low light 5h	40234	Q31RD6_SYNE7 Putative ABC transport system substrate-binding protein OS=Synechococcus elongatus (strain PCC 7942) GN=Synpcc7942_0351 PE=4 SV=1	555370	481057	525951	1.08164e+06	907210	834759	537334	703286	451304	550798	421192	333163	553169	403413	347999	360657	367154	257255	350898	279487	258256	288115	349880	302981	436343	448349	528623	1.37241e+06	1.02575e+06	903171	625821	689543	383810	497684	422568	280977	478940	347235
Q31N67	1	1	54.16	1.47279e-05	0.000677483	22.4848	0.999995	High light	GL	15199	Q31N67_SYNE7 Uncharacterized protein OS=Synechococcus elongatus (strain PCC 7942) GN=Synpcc7942_1472 PE=4 SV=1	4904.65	16147.4	26565.9	396403	405202	269077	395398	257558	149455	308552	235558	146100	202092	88227.9	140643	189127	72633.6	83793.9	170748	98359.3	67233.3	91926.3	63078.3	50544.2	3853.48	15049.5	26700.9	502963	458146	291129	460512	252525	127104	278798	236328	123215	174974	75941.4
P95836	2	2	121.31	1.71927e-05	0.000767605	2.09502	0.999993	High light	GL	52029	MURC_SYNE7 UDP-N-acetylmuramate--L-alanine ligase OS=Synechococcus elongatus (strain PCC 7942) GN=murC PE=3 SV=2	309504	294540	326207	589046	767582	592263	661964	510178	422863	390357	437668	415387	395121	349802	426522	331839	359888	370587	329446	317691	353717	352875	326643	422189	243171	274513	327865	747392	867875	640801	770975	500209	359622	352715	439098	350322	342100	301089
Q31M20	6	6	407.78	2.1802e-05	0.000945585	5.3211	0.999988	High light	GL	116018	Q31M20_SYNE7 Probable cation efflux system protein OS=Synechococcus elongatus (strain PCC 7942) GN=Synpcc7942_1869 PE=4 SV=1	721160	392745	585884	1.44714e+06	3.85401e+06	3.74359e+06	971662	1.15054e+06	1.48211e+06	792214	787824	584044	862348	581219	671509	617345	639138	542854	476950	561785	685973	572405	530379	738631	566601	366041	588861	1.83616e+06	4.35758e+06	4.05039e+06	1.13167e+06	1.12806e+06	1.26046e+06	715821	790399	492560	746631	500280
Q8GMQ5	5	4	299.67	2.26157e-05	0.000953629	6.2626	0.999987	GL	High light	45562	Q8GMQ5_SYNE7 Uncharacterized protein OS=Synechococcus elongatus (strain PCC 7942) GN=sel0037 PE=4 SV=1	3.33682e+06	1.96066e+06	1.59529e+06	355686	322029	422909	284178	242017	665232	524798	652162	915330	810792	819451	1.52035e+06	991320	838577	1.6216e+06	1.22689e+06	902526	1.0457e+06	1.48881e+06	1.55297e+06	1.58369e+06	2.62167e+06	1.82735e+06	1.60339e+06	451301	364105	457568	330976	237288	565744	474192	654293	771955	701993	705336
Q31RE4	7	7	619.77	2.7436e-05	0.00110805	2.62666	0.99998	GL	High light	14560	Q31RE4_SYNE7 Photosystem II lipoprotein Psb27 OS=Synechococcus elongatus (strain PCC 7942) GN=psb27 PE=3 SV=1	1.24815e+08	1.1375e+08	9.6648e+07	3.62803e+07	5.12374e+07	4.01017e+07	2.78298e+07	5.32497e+07	4.75614e+07	5.05224e+07	4.75975e+07	5.89227e+07	5.6573e+07	6.2731e+07	6.74882e+07	6.72223e+07	6.37583e+07	6.89716e+07	6.58322e+07	6.23169e+07	6.57404e+07	7.08687e+07	7.37693e+07	9.53092e+07	9.80648e+07	1.06016e+08	9.71391e+07	4.60331e+07	5.79321e+07	4.33882e+07	3.24127e+07	5.22092e+07	4.04484e+07	4.56505e+07	4.7753e+07	4.96932e+07	4.89815e+07	5.39952e+07
Q31LS7	3	3	157.98	2.77377e-05	0.00110805	3.56078	0.999979	GL	High light	4330	PSBY_SYNE7 Photosystem II protein Y OS=Synechococcus elongatus (strain PCC 7942) OX=1140 GN=psbY PE=3 SV=1	4.63767e+07	3.20898e+07	2.66079e+07	6.52927e+06	1.11313e+07	1.18483e+07	1.0196e+07	1.40336e+07	1.5633e+07	1.48694e+07	1.57655e+07	1.87188e+07	2.08942e+07	2.16177e+07	2.61243e+07	2.07082e+07	2.44837e+07	2.39834e+07	1.92862e+07	2.53623e+07	2.66213e+07	2.37754e+07	2.425e+07	3.47904e+07	3.64372e+07	2.9908e+07	2.67431e+07	8.28445e+06	1.25857e+07	1.28193e+07	1.1875e+07	1.37594e+07	1.3295e+07	1.34355e+07	1.5817e+07	1.57867e+07	1.80904e+07	1.86073e+07
Q31M88	2	2	75.66	3.35841e-05	0.0013072	2.27374	0.999968	High light	GL	25616	Q31M88_SYNE7 Uncharacterized protein OS=Synechococcus elongatus (strain PCC 7942) GN=Synpcc7942_1801 PE=4 SV=1	974699	1.07157e+06	1.37201e+06	3.12014e+06	2.16149e+06	2.49066e+06	1.71353e+06	1.72536e+06	1.9593e+06	1.59529e+06	1.64074e+06	1.9442e+06	1.79621e+06	1.97789e+06	2.032e+06	1.64671e+06	1.65747e+06	1.66548e+06	1.50658e+06	1.44327e+06	1.36741e+06	1.59214e+06	1.28582e+06	1.78648e+06	765802	998714	1.37898e+06	3.95888e+06	2.44391e+06	2.69477e+06	1.99571e+06	1.69165e+06	1.66628e+06	1.44146e+06	1.6461e+06	1.63966e+06	1.55518e+06	1.70245e+06
Q31ND2	5	4	217.73	3.80961e-05	0.00144575	5.97217	0.999958	High light	GL	59238	Q31ND2_SYNE7 Iron(III) ABC transporter permease protein OS=Synechococcus elongatus (strain PCC 7942) GN=Synpcc7942_1407 PE=3 SV=1	267304	208329	269628	675595	1.9009e+06	1.87433e+06	933965	724977	712719	821572	517728	617997	601288	367977	508295	351239	411541	411531	364479	391952	421540	331417	281747	476744	210015	194164	270998	857207	2.14927e+06	2.02794e+06	1.08777e+06	710810	606129	742347	519420	521195	520602	316733
Q31KK1	6	6	299.08	4.54579e-05	0.00168305	4.08746	0.999939	GL	High light	43476	Q31KK1_SYNE7 Oxalate decarboxylase OS=Synechococcus elongatus (strain PCC 7942) GN=Synpcc7942_2388 PE=4 SV=1	5.43026e+06	5.07398e+06	5.18511e+06	856121	1.15582e+06	1.82647e+06	1.19977e+06	1.04446e+06	1.66635e+06	1.04899e+06	1.16565e+06	1.6409e+06	1.15032e+06	1.44869e+06	1.96406e+06	1.23605e+06	1.35021e+06	1.72721e+06	1.07845e+06	1.68023e+06	1.71215e+06	1.46166e+06	1.7861e+06	2.53064e+06	4.26645e+06	4.72899e+06	5.21145e+06	1.08626e+06	1.30684e+06	1.97615e+06	1.39735e+06	1.02405e+06	1.41714e+06	947831	1.16946e+06	1.38387e+06	995964	1.24695e+06
Q31QT6	1	1	72.27	6.22339e-05	0.00224931	23.1738	0.999885	Low light 6h	High light	13276	Q31QT6_SYNE7 Uncharacterized protein OS=Synechococcus elongatus (strain PCC 7942) GN=Synpcc7942_0551 PE=4 SV=1	2.35085e+06	1.81114e+06	1.60833e+06	34719.9	113811	255164	136655	855697	1.53001e+06	1.0809e+06	1.56044e+06	2.50802e+06	1.6277e+06	2.68084e+06	3.83327e+06	2.50189e+06	2.80841e+06	2.99938e+06	2.80109e+06	2.12304e+06	3.57863e+06	2.53402e+06	2.34878e+06	4.47234e+06	1.84701e+06	1.688e+06	1.6165e+06	44053.2	128682	276075	159158	838976	1.30119e+06	976667	1.56554e+06	2.11517e+06	1.40928e+06	2.30751e+06
Q8VPV6	2	2	134.52	7.61574e-05	0.00268853	2.67165	0.999829	High light	GL	13993	Q8VPV6_SYNE7 Beta-Ig-H3/fasciclin OS=Synechococcus elongatus (strain PCC 7942) OX=1140 GN=Synpcc7942_2094 PE=4 SV=1	2.83234e+06	1.62813e+06	1.80671e+06	4.734e+06	6.98603e+06	5.02367e+06	3.75457e+06	5.24983e+06	3.9565e+06	3.01776e+06	3.21026e+06	3.73857e+06	2.72817e+06	3.35401e+06	3.93233e+06	2.95915e+06	2.85544e+06	2.79094e+06	2.1538e+06	2.3531e+06	2.66141e+06	2.33612e+06	2.01027e+06	2.94717e+06	2.22531e+06	1.51743e+06	1.81588e+06	6.00659e+06	7.89882e+06	5.43537e+06	4.37286e+06	5.14724e+06	3.36479e+06	2.72676e+06	3.22075e+06	3.15297e+06	2.36208e+06	2.88694e+06
Q31R58	7	7	662.78	0.000101846	0.00351367	6.88828	0.999704	GL	Low light 1h	18687	Q31R58_SYNE7 Uncharacterized protein OS=Synechococcus elongatus (strain PCC 7942) GN=Synpcc7942_0429 PE=4 SV=1	5.20178e+07	4.27029e+07	5.54848e+07	5.39124e+06	8.31962e+06	1.53624e+07	3.84363e+06	5.66047e+06	1.23018e+07	6.89457e+06	6.98928e+06	1.09435e+07	4.37397e+06	7.71728e+06	1.30921e+07	1.10486e+07	9.93554e+06	1.14091e+07	9.24374e+06	9.1823e+06	1.05511e+07	1.30958e+07	1.43369e+07	1.72192e+07	4.08694e+07	3.97995e+07	5.57667e+07	6.84051e+06	9.40666e+06	1.66214e+07	4.47659e+06	5.54986e+06	1.04621e+07	6.22973e+06	7.01212e+06	9.22936e+06	3.78704e+06	6.64259e+06
Q31L65	2	2	84.31	0.000104219	0.00351564	3.41186	0.999691	High light	GL	23410	Q31L65_SYNE7 Putative transcriptional regulator, Crp/Fnr family OS=Synechococcus elongatus (strain PCC 7942) GN=Synpcc7942_2174 PE=4 SV=1	452000	248312	303032	934819	1.18277e+06	1.30568e+06	1.02257e+06	799696	753800	884664	583994	554750	766308	499000	512679	554256	368801	502628	832287	686834	601505	535801	415158	551912	355128	231429	304571	1.18612e+06	1.33731e+06	1.41269e+06	1.19097e+06	784069	641066	799356	585903	467855	663478	429510
Q31PF7	2	2	111.61	0.000120434	0.00391447	12.0947	0.999599	Low light 2h	GL	55187	Q31PF7_SYNE7 Uncharacterized protein OS=Synechococcus elongatus (strain PCC 7942) GN=Synpcc7942_1032 PE=4 SV=1	66470	39201.2	28867.6	508694	167152	75921.7	306616	242585	395850	366709	632913	627578	219064	354315	515639	358787	322021	311954	212300	173540	186814	137197	95853.2	181191	52224.2	36535.9	29014.2	645440	188992	82143.8	357108	237844	336649	331347	634981	529276	189668	304974
Q31P61	6	6	536.01	0.000121199	0.00391447	27.0628	0.999595	GL	Low light 2h	38361	Q31P61_SYNE7 Uncharacterized protein OS=Synechococcus elongatus (strain PCC 7942) GN=Synpcc7942_1128 PE=4 SV=1	7.13446e+06	2.73273e+07	2.88111e+07	1.12183e+06	1.14231e+06	1.12476e+06	1.64729e+06	863569	953216	932285	639742	765976	1.23123e+06	545400	826076	1.94319e+06	744865	1.30401e+06	8.25979e+06	2.31428e+06	1.00967e+06	1.47874e+07	9.54165e+06	2.22827e+06	5.6054e+06	2.54693e+07	2.89575e+07	1.42339e+06	1.29157e+06	1.21693e+06	1.91857e+06	846693	810659	842384	641833	645995	1.06601e+06	469449
Q31MV1	1	1	25.16	0.000127778	0.00404099	2.61597	0.999555	Low light 1h	GL	91399	Q31MV1_SYNE7 CBS OS=Synechococcus elongatus (strain PCC 7942) GN=Synpcc7942_1588 PE=4 SV=1	72346.2	64835.5	63744	183188	168528	167625	117975	205744	201896	168231	129055	164822	206804	168819	144436	167543	123895	127523	183645	142698	148522	100258	143503	151422	56841	60427.2	64067.9	232433	190548	181363	137403	201723	171701	152008	129477	139005	179053	145310
Q31LN5	2	2	70.3	0.000139084	0.00430878	5.93152	0.999484	High light	GL	21835	Q31LN5_SYNE7 Sigma-24 (FecI-like) OS=Synechococcus elongatus (strain PCC 7942) GN=Synpcc7942_2004 PE=4 SV=1	236750	117738	204340	712062	1.17744e+06	1.4252e+06	467431	487264	952991	489723	477681	568989	341298	427624	621266	367635	418018	430433	275900	183535	388655	244901	201759	405827	186010	109733	205378	903477	1.33128e+06	1.542e+06	544407	477742	810467	442499	479242	479864	295500	368074
Q31M91	4	4	212.36	0.000145163	0.00440714	4.58327	0.999444	GL	Low light 1h	24412	Q31M91_SYNE7 Uncharacterized protein OS=Synechococcus elongatus (strain PCC 7942) GN=Synpcc7942_1798 PE=4 SV=1	6.36846e+06	3.87664e+06	4.37129e+06	2.04271e+06	1.01174e+06	1.02661e+06	1.10388e+06	1.24626e+06	838931	1.03104e+06	1.4192e+06	782106	1.64178e+06	1.237e+06	1.12964e+06	2.7121e+06	1.75885e+06	1.50527e+06	3.20269e+06	1.60561e+06	1.54635e+06	3.21184e+06	2.76258e+06	2.01405e+06	5.00357e+06	3.61306e+06	4.3935e+06	2.59182e+06	1.14394e+06	1.11074e+06	1.28567e+06	1.2219e+06	713466	931613	1.42384e+06	659599	1.42147e+06	1.06474e+06
Q31RY6	14	14	923.66	0.000170183	0.00506546	3.70952	0.99927	GL	High light	89048	Q31RY6_SYNE7 Response regulator receiver modulated diguanylate cyclase OS=Synechococcus elongatus (strain PCC 7942) GN=Synpcc7942_0151 PE=4 SV=1	1.62541e+07	1.24226e+07	1.10965e+07	2.93664e+06	4.23569e+06	3.54961e+06	2.4612e+06	3.68159e+06	5.4623e+06	3.27696e+06	4.41897e+06	5.60061e+06	3.26932e+06	3.91254e+06	6.80787e+06	5.21953e+06	4.68571e+06	6.48605e+06	6.08926e+06	4.72745e+06	5.44505e+06	6.70699e+06	7.26361e+06	7.6942e+06	1.27706e+07	1.1578e+07	1.11529e+07	3.72606e+06	4.78912e+06	3.84052e+06	2.8665e+06	3.60965e+06	4.64539e+06	2.96096e+06	4.43341e+06	4.72334e+06	2.83062e+06	3.36769e+06
Q31ND8	1	1	20.52	0.000191897	0.00552882	3.77809	0.999109	High light	GL	14031	Q31ND8_SYNE7 Uncharacterized protein OS=Synechococcus elongatus (strain PCC 7942) GN=Synpcc7942_1401 PE=4 SV=1	117531	122764	186954	388262	549844	676080	184497	234046	254785	259345	208719	197657	257850	177099	231597	178423	137229	191610	202109	154326	220640	187763	140007	285609	92341.6	114417	187904	492633	621686	731487	214879	229472	216681	234336	209401	166697	223249	152437
Q8KPS7	3	3	167.84	0.000193035	0.00552882	3.50112	0.9991	GL	Low light 3h	43698	Q8KPS7_SYNE7 DevC OS=Synechococcus elongatus (strain PCC 7942) GN=devC PE=4 SV=1	1.19702e+06	1.17837e+06	1.20503e+06	475406	554244	710347	372848	321886	545090	304458	296531	509082	253135	393047	376466	312502	469307	540282	323998	494984	565938	469033	599215	568342	940473	1.09825e+06	1.21115e+06	603204	626662	768562	434247	315595	463570	275099	297500	429341	219168	338312
Q31QR0	5	5	415.46	0.000213627	0.00600529	4.03137	0.998938	GL	High light	6061	Q31QR0_SYNE7 Uncharacterized protein OS=Synechococcus elongatus (strain PCC 7942) GN=Synpcc7942_0577 PE=4 SV=1	3.19073e+06	2.61323e+06	2.28776e+06	548923	781268	677000	799197	925144	1.34715e+06	986040	997078	965501	683579	1.30243e+06	1.75348e+06	1.53508e+06	1.47353e+06	1.65555e+06	1.75725e+06	1.07031e+06	2.07468e+06	1.56916e+06	1.8289e+06	2.55771e+06	2.50689e+06	2.43555e+06	2.29938e+06	696483	883349	732482	930807	907065	1.14568e+06	890956	1.00034e+06	814267	591851	1.12105e+06
Q31RU1	2	2	89.95	0.000226552	0.00625285	3.62123	0.998833	High light	Low light 5h	55478	Q31RU1_SYNE7 Beta-carotene 15,15'-dioxygenase OS=Synechococcus elongatus (strain PCC 7942) GN=Synpcc7942_0196 PE=4 SV=1	105093	84207.6	80103.5	361078	182592	167069	243423	263782	139842	75434.3	114676	58069.6	121892	71812.9	77763	70567.4	76778.8	54709.9	99906.4	47523.5	48839.8	71521.1	67327.9	69986.1	82569.6	78482.2	80510.5	458142	206449	180761	283509	258627	118928	68160.2	115051	48973.7	105536	61812.3
Q31LH0	11	11	769.14	0.000240347	0.00643266	1.90778	0.998718	High light	Low light 4h	45151	Q31LH0_SYNE7 Fimbrial assembly protein PilC-like OS=Synechococcus elongatus (strain PCC 7942) GN=Synpcc7942_2069 PE=3 SV=1	1.94144e+07	1.56131e+07	1.47031e+07	1.76148e+07	2.02436e+07	2.53377e+07	9.30475e+06	1.18952e+07	1.57126e+07	1.26261e+07	1.0876e+07	1.15876e+07	1.09865e+07	1.12079e+07	1.18391e+07	1.08154e+07	1.13235e+07	1.09866e+07	1.20785e+07	1.23379e+07	1.18385e+07	1.0046e+07	1.26845e+07	1.22453e+07	1.52535e+07	1.45516e+07	1.47778e+07	2.235e+07	2.28886e+07	2.74142e+07	1.0837e+07	1.16628e+07	1.33627e+07	1.14085e+07	1.09116e+07	9.77251e+06	9.51226e+06	9.6471e+06
Q31P99	8	8	354.11	0.000245862	0.00643266	2.32336	0.998671	Low light 6h	Low light 1h	29791	Q31P99_SYNE7 Uncharacterized protein OS=Synechococcus elongatus (strain PCC 7942) GN=Synpcc7942_1090 PE=4 SV=1	5.33046e+06	4.44694e+06	4.60219e+06	2.76684e+06	2.89405e+06	2.78524e+06	2.02203e+06	2.76361e+06	2.74552e+06	2.69764e+06	3.48107e+06	4.29273e+06	3.41227e+06	5.25937e+06	5.18441e+06	4.35187e+06	5.35137e+06	5.98364e+06	4.49268e+06	5.10804e+06	6.01878e+06	4.93036e+06	4.78791e+06	7.7793e+06	4.18803e+06	4.14458e+06	4.62558e+06	3.51061e+06	3.27218e+06	3.0135e+06	2.35501e+06	2.7096e+06	2.33492e+06	2.4375e+06	3.49245e+06	3.62033e+06	2.95439e+06	4.52696e+06
Q31RT9	4	4	196.35	0.000247057	0.00643266	7.24973	0.998661	High light	GL	52419	Q31RT9_SYNE7 Type 2 NADH dehydrogenase OS=Synechococcus elongatus (strain PCC 7942) GN=Synpcc7942_0198 PE=4 SV=1	1.56706e+06	1.19226e+06	943029	4.12246e+06	9.51269e+06	1.32059e+07	4.25756e+06	5.19184e+06	7.82789e+06	3.64529e+06	5.58677e+06	6.75015e+06	3.46267e+06	4.19186e+06	6.28759e+06	3.18211e+06	3.7527e+06	4.97206e+06	3.01162e+06	2.90244e+06	3.89159e+06	2.76811e+06	2.40307e+06	4.64159e+06	1.23121e+06	1.1112e+06	947820	5.23064e+06	1.07556e+07	1.42881e+07	4.95869e+06	5.09039e+06	6.6572e+06	3.29377e+06	5.60503e+06	5.69283e+06	2.99802e+06	3.60811e+06
Q31NK1	9	9	675.39	0.000250018	0.00643266	5.57823	0.998635	High light	GL	27827	Q31NK1_SYNE7 Uncharacterized protein OS=Synechococcus elongatus (strain PCC 7942) GN=Synpcc7942_1338 PE=4 SV=1	3.15501e+06	3.47202e+06	3.5765e+06	1.16272e+07	2.78647e+07	1.74257e+07	7.5901e+06	1.60088e+07	1.52037e+07	1.12361e+07	1.81972e+07	1.75922e+07	9.5321e+06	1.27539e+07	2.08014e+07	1.20939e+07	1.39609e+07	1.47612e+07	1.70179e+07	1.01677e+07	9.38184e+06	1.40263e+07	9.51298e+06	1.30743e+07	2.47883e+06	3.23595e+06	3.59467e+06	1.47528e+07	3.15055e+07	1.88538e+07	8.84002e+06	1.5696e+07	1.29299e+07	1.01526e+07	1.82566e+07	1.48366e+07	8.253e+06	1.09779e+07
Q31N84	1	1	45.73	0.000263879	0.00667615	25.0752	0.998515	High light	GL	35589	FABH_SYNE7 3-oxoacyl-[acyl-carrier-protein] synthase 3 OS=Synechococcus elongatus (strain PCC 7942) GN=fabH PE=3 SV=1	10320.5	3734.54	4289.19	272487	116405	71093.5	26121.6	64210.7	177171	73719.4	151377	139937	46394.7	67828.1	118433	37269.9	56632.6	70682.9	13192.8	30511.1	72130.1	7637.27	24233.2	24615.6	8108.62	3480.62	4310.98	345736	131615	76919.8	30423.2	62955.9	150674	66610.6	151872	118018	40169	58382.5
Q31PV7	3	3	180.09	0.000270942	0.00674245	2.51575	0.998453	High light	GL	25336	Q31PV7_SYNE7 Peptidase S16, lon-like OS=Synechococcus elongatus (strain PCC 7942) GN=Synpcc7942_0882 PE=4 SV=1	1.02544e+06	792667	819887	1.58558e+06	2.74857e+06	2.30238e+06	1.33147e+06	1.42066e+06	1.65805e+06	1.22467e+06	1.79396e+06	1.25322e+06	1.61766e+06	1.31246e+06	1.05687e+06	1.06822e+06	1.15152e+06	1.06755e+06	1.14304e+06	1.01877e+06	1.18712e+06	987176	1.01139e+06	1.18209e+06	805666	738772	824052	2.01181e+06	3.1077e+06	2.49107e+06	1.55074e+06	1.39289e+06	1.41008e+06	1.10657e+06	1.79983e+06	1.05692e+06	1.40059e+06	1.12969e+06
Q31MW0	1	1	42.07	0.000304461	0.00745438	2.57432	0.998149	GL	High light	17086	Q31MW0_SYNE7 Dual specificity protein phosphatase OS=Synechococcus elongatus (strain PCC 7942) GN=Synpcc7942_1579 PE=4 SV=1	319781	245857	215482	91255.8	109408	102764	148075	166116	176778	120228	172760	143730	205995	176463	152682	127876	175329	177836	131596	163672	202337	218067	172943	240134	251246	229140	216577	115787	123703	111186	172460	162870	150340	108634	173325	121216	178353	151889
Q31Q69	5	5	343.31	0.000340034	0.0081932	3.86395	0.997813	GL	High light	24475	Q31Q69_SYNE7 Uncharacterized protein OS=Synechococcus elongatus (strain PCC 7942) GN=Synpcc7942_0768 PE=4 SV=1	9.89774e+06	7.24605e+06	4.38756e+06	1.74335e+06	2.09844e+06	1.73058e+06	1.34847e+06	1.61814e+06	2.71791e+06	1.41438e+06	2.40067e+06	2.64966e+06	2.07006e+06	2.72701e+06	3.17299e+06	2.32155e+06	3.12569e+06	2.75799e+06	2.23011e+06	2.56293e+06	2.38976e+06	1.94048e+06	2.60027e+06	2.82201e+06	7.77646e+06	6.75338e+06	4.40985e+06	2.212e+06	2.37262e+06	1.87241e+06	1.57054e+06	1.58652e+06	2.31143e+06	1.27799e+06	2.40852e+06	2.23463e+06	1.79228e+06	2.34726e+06
Q31LJ4	2	2	80.95	0.000345641	0.00819817	3.46054	0.997759	Low light 1h	GL	135330	Q31LJ4_SYNE7 Chromosome partition protein Smc OS=Synechococcus elongatus (strain PCC 7942) GN=smc PE=3 SV=1	336439	210270	240523	524046	563579	397238	1.17926e+06	708792	836189	680769	451482	619644	651348	753170	556552	492267	633711	454713	470086	430541	595220	340294	543508	585901	264334	195973	241745	664919	637216	429793	1.37346e+06	694941	711134	615122	452958	522584	563944	648285
O05347	5	5	329.29	0.000381859	0.00879577	3.89229	0.997404	Low light 2h	GL	32129	O05347_SYNE7 MalK-like protein OS=Synechococcus elongatus (strain PCC 7942) GN=cynD PE=3 SV=2	857940	853604	1.08289e+06	1.95255e+06	3.75384e+06	3.08296e+06	2.27528e+06	3.16152e+06	4.95344e+06	2.76804e+06	3.74005e+06	4.36867e+06	2.03872e+06	3.09642e+06	4.06696e+06	2.34803e+06	2.91025e+06	3.27344e+06	1.52979e+06	1.90121e+06	2.38155e+06	1.60894e+06	1.46789e+06	2.50657e+06	674067	795566	1.0884e+06	2.47743e+06	4.24432e+06	3.33562e+06	2.64996e+06	3.09974e+06	4.21263e+06	2.50112e+06	3.75228e+06	3.68437e+06	1.76514e+06	2.66521e+06
Q31NV5	1	1	62.36	0.000382425	0.00879577	8.9653	0.997399	GL	Low light 2h	18931	Q31NV5_SYNE7 Uncharacterized protein OS=Synechococcus elongatus (strain PCC 7942) GN=Synpcc7942_1234 PE=4 SV=1	2.69403e+06	2.3721e+06	1.36649e+06	142067	286859	309576	57139.1	276014	409425	240244	248831	228427	182325	209750	591988	400878	304812	305211	520615	361507	512769	739259	572382	717897	2.11665e+06	2.21082e+06	1.37344e+06	180258	324340	334947	66548.6	270621	348194	217077	249644	192647	157859	180541
Q31RU6	6	6	307.25	0.000412249	0.00934021	4.52584	0.997099	Low light 2h	GL	40666	Q31RU6_SYNE7 Serine--glyoxylate transaminase OS=Synechococcus elongatus (strain PCC 7942) GN=Synpcc7942_0191 PE=3 SV=1	649320	675744	630567	840527	896855	738280	1.04653e+06	2.79859e+06	3.39529e+06	1.83497e+06	2.84092e+06	4.17497e+06	1.7111e+06	2.50265e+06	3.25507e+06	1.30759e+06	1.57419e+06	1.84532e+06	1.2629e+06	1.93445e+06	1.28585e+06	1.0032e+06	1.33827e+06	1.56972e+06	510158	629799	633771	1.06647e+06	1.01404e+06	798785	1.21887e+06	2.7439e+06	2.88751e+06	1.65803e+06	2.85021e+06	3.52101e+06	1.48149e+06	2.15413e+06
Q31PY1	52	52	4452.69	0.000423713	0.00945877	13.7174	0.996982	Low light 2h	GL	154311	Q31PY1_SYNE7 Methyl-accepting chemotaxis sensory transducer with phytochrome sensor OS=Synechococcus elongatus (strain PCC 7942) GN=Synpcc7942_0858 PE=4 SV=1	1.6358e+07	1.47057e+07	1.0809e+07	1.57123e+07	2.93577e+07	2.58019e+07	5.05303e+07	7.66608e+07	1.92846e+08	1.10731e+08	1.39593e+08	3.24062e+08	8.89717e+07	1.42298e+08	3.37872e+08	9.41202e+07	1.26677e+08	1.9488e+08	5.20049e+07	6.40826e+07	1.56758e+08	2.879e+07	3.52394e+07	1.52683e+08	1.28521e+07	1.37058e+07	1.08639e+07	1.99361e+07	3.31936e+07	2.79165e+07	5.88515e+07	7.51627e+07	1.64005e+08	1.00053e+08	1.40049e+08	2.73302e+08	7.70327e+07	1.22482e+08
Q31N63	4	4	372.09	0.000436861	0.00961094	6.2462	0.996847	Low light 1h	GL	11384	Q31N63_SYNE7 Uncharacterized protein OS=Synechococcus elongatus (strain PCC 7942) GN=Synpcc7942_1476 PE=4 SV=1	3.14284e+06	1.46821e+06	1.40148e+06	1.49593e+07	1.45232e+07	7.55167e+06	5.61077e+06	1.49167e+07	1.7028e+07	7.15832e+06	6.09282e+06	1.09238e+07	4.34577e+06	5.57083e+06	1.14887e+07	6.46628e+06	4.1425e+06	6.10503e+06	3.63909e+06	2.7907e+06	4.34087e+06	3.52577e+06	3.04491e+06	5.20232e+06	2.46926e+06	1.36838e+06	1.4086e+06	1.89806e+07	1.64208e+07	8.17055e+06	6.53474e+06	1.46252e+07	1.44814e+07	6.46804e+06	6.11273e+06	9.21272e+06	3.76262e+06	4.79504e+06
Q31KJ7	4	4	153.9	0.000460024	0.00997596	2.27702	0.996607	High light	Low light 6h	55748	Q31KJ7_SYNE7 Uncharacterized protein OS=Synechococcus elongatus (strain PCC 7942) GN=Synpcc7942_2392 PE=4 SV=1	582787	452072	351202	1.14979e+06	894202	809653	481365	696367	653349	653950	721591	717369	570165	558401	673163	510659	523686	425149	566402	565748	413881	429920	483095	340221	457884	421335	352986	1.45888e+06	1.01104e+06	876006	560635	682759	555638	590889	723949	605002	493656	480639
Q31RQ7	2	2	68.4	0.000504739	0.0107915	3.77472	0.996135	GL	High light	37447	Q31RQ7_SYNE7 Uncharacterized protein OS=Synechococcus elongatus (strain PCC 7942) GN=Synpcc7942_0230 PE=4 SV=1	740674	1.03663e+06	853938	170034	274501	252536	151349	242160	312123	341274	358673	606035	341334	462444	613665	416245	413364	802809	439040	467618	479615	465899	602782	1.01554e+06	581933	966152	858276	215742	310367	273232	176273	237428	265444	308365	359846	511107	295531	398045
Q31PF9	1	1	66.18	0.000524156	0.011051	1.94336	0.995927	Low light 2h	GL	40862	HIS8_SYNE7 Histidinol-phosphate aminotransferase OS=Synechococcus elongatus (strain PCC 7942) GN=hisC PE=3 SV=1	260262	317726	282566	314958	295625	295773	301164	463093	575001	524855	558972	588541	484187	679208	467157	443247	518348	517942	410770	512972	598137	472860	428934	478676	204482	296123	284002	399624	334252	320012	350759	454043	489007	474243	560799	496353	419215	584622
Q31Q04	17	17	1845.61	0.000543853	0.0113092	16.6289	0.995714	GL	High light	23679	Q31Q04_SYNE7 Uncharacterized protein OS=Synechococcus elongatus (strain PCC 7942) GN=Synpcc7942_0834 PE=4 SV=1	4.12961e+08	3.56058e+08	2.7854e+08	9.68342e+06	1.30218e+07	4.02911e+07	1.16233e+07	1.33533e+07	9.70008e+07	1.69002e+07	1.4452e+07	4.71158e+07	1.46618e+07	2.7708e+07	3.99127e+07	2.059e+07	3.1119e+07	5.11213e+07	3.2197e+07	3.07333e+07	4.63068e+07	4.91446e+07	5.42536e+07	8.15698e+07	3.24455e+08	3.31849e+08	2.79955e+08	1.22865e+07	1.47232e+07	4.35931e+07	1.35373e+07	1.30924e+07	8.24939e+07	1.52705e+07	1.44993e+07	3.97357e+07	1.26944e+07	2.38494e+07
Q31MP7	2	2	90.97	0.000609334	0.0124996	4.41609	0.994998	High light	GL	37981	Q31MP7_SYNE7 Uncharacterized protein OS=Synechococcus elongatus (strain PCC 7942) GN=Synpcc7942_1642 PE=4 SV=1	271290	179720	123446	634005	911769	991077	403226	509140	805565	368043	666040	681368	351485	519195	408649	400086	549866	560342	302282	407210	500171	318302	398130	486434	213147	167501	124073	804437	1.0309e+06	1.0723e+06	469628	499191	685090	332553	668217	574640	304320	446893
Q31RT5	6	6	283.78	0.000622249	0.0125943	2.81753	0.994855	High light	GL	53698	Q31RT5_SYNE7 Cbb3-type cytochrome oxidase subunit 1-like OS=Synechococcus elongatus (strain PCC 7942) GN=Synpcc7942_0202 PE=3 SV=1	2.13809e+06	1.96108e+06	2.06853e+06	3.366e+06	6.51171e+06	7.49998e+06	4.78265e+06	4.22969e+06	3.66496e+06	3.59638e+06	4.07048e+06	4.19509e+06	3.27213e+06	3.05554e+06	3.62233e+06	3.06061e+06	2.96534e+06	4.05102e+06	3.50832e+06	3.40445e+06	3.17944e+06	3.17906e+06	3.02794e+06	3.82236e+06	1.67985e+06	1.82774e+06	2.07904e+06	4.27085e+06	7.36253e+06	8.11463e+06	5.57024e+06	4.14704e+06	3.11685e+06	3.24958e+06	4.08378e+06	3.53798e+06	2.83305e+06	2.63003e+06
Q31RB4	3	3	234.74	0.000680767	0.0133136	4.73654	0.994202	High light	Low light 5h	49016	Q31RB4_SYNE7 Uncharacterized protein OS=Synechococcus elongatus (strain PCC 7942) GN=Synpcc7942_0373 PE=4 SV=1	2.21155e+06	2.05786e+06	2.02201e+06	9.63468e+06	5.85781e+06	3.25489e+06	1.78253e+06	3.85905e+06	3.66578e+06	1.88076e+06	3.35391e+06	2.87171e+06	4.00761e+06	1.91477e+06	2.81676e+06	1.7869e+06	2.0068e+06	2.06296e+06	1.35339e+06	1.1351e+06	1.46954e+06	1.30754e+06	1.29281e+06	1.64987e+06	1.73757e+06	1.91794e+06	2.03228e+06	1.22247e+07	6.62319e+06	3.52164e+06	2.07607e+06	3.78364e+06	3.11755e+06	1.6994e+06	3.36487e+06	2.42189e+06	3.46984e+06	1.64812e+06
Q31MB1	23	23	1193.48	0.000683614	0.0133136	2.88803	0.99417	High light	GL	70228	Q31MB1_SYNE7 Uncharacterized protein OS=Synechococcus elongatus (strain PCC 7942) GN=Synpcc7942_1778 PE=4 SV=1	7.42573e+06	8.01866e+06	6.58629e+06	1.08748e+07	2.83723e+07	2.43781e+07	1.0878e+07	1.3952e+07	1.48938e+07	7.83986e+06	1.06604e+07	1.126e+07	7.49455e+06	8.80595e+06	1.05987e+07	6.4178e+06	7.96351e+06	8.75369e+06	6.74265e+06	7.23772e+06	8.30015e+06	7.20269e+06	6.87094e+06	8.86079e+06	5.83425e+06	7.47346e+06	6.61975e+06	1.37982e+07	3.20795e+07	2.6376e+07	1.26693e+07	1.36793e+07	1.26664e+07	7.08386e+06	1.06952e+07	9.49627e+06	6.48887e+06	7.57965e+06
Q31KP0	19	17	1140.87	0.000692544	0.0133136	3.11986	0.994069	Low light 6h	High light	44177	Q31KP0_SYNE7 Twitching motility protein OS=Synechococcus elongatus (strain PCC 7942) GN=Synpcc7942_2349 PE=4 SV=1	1.91537e+07	1.29483e+07	1.07113e+07	6.07929e+06	4.92511e+06	4.0992e+06	9.4411e+06	8.24322e+06	1.70554e+07	1.06424e+07	1.24773e+07	1.77258e+07	1.13117e+07	1.30685e+07	1.93131e+07	1.36161e+07	1.40052e+07	1.79402e+07	1.28892e+07	1.27766e+07	1.48305e+07	1.41981e+07	1.37925e+07	1.91305e+07	1.50487e+07	1.2068e+07	1.07657e+07	7.71351e+06	5.56863e+06	4.43514e+06	1.09958e+07	8.08213e+06	1.45047e+07	9.61614e+06	1.2518e+07	1.49493e+07	9.7938e+06	1.12486e+07
Q31NP1	5	5	229.74	0.00069287	0.0133136	2.56315	0.994065	Low light 6h	High light	65790	Q31NP1_SYNE7 Diguanylate cyclase (GGDEF domain) OS=Synechococcus elongatus (strain PCC 7942) GN=Synpcc7942_1298 PE=4 SV=1	1.25782e+06	824154	577868	426803	543318	483204	573369	342982	739072	781726	583592	886256	988753	1.06108e+06	1.31622e+06	1.12937e+06	1.11078e+06	1.0278e+06	1.06554e+06	869593	1.15799e+06	1.19448e+06	1.07735e+06	1.45326e+06	988247	768118	580804	541536	614308	522804	667789	336279	628541	706344	585500	747435	856073	913315
P11004	18	17	1624.19	0.000703274	0.0133446	5.88595	0.993948	GL	High light	50165	PSBC_SYNE7 Photosystem II CP43 reaction center protein OS=Synechococcus elongatus (strain PCC 7942) OX=1140 GN=psbC PE=3 SV=3	8.29113e+08	7.6752e+08	7.40533e+08	7.30592e+07	1.56274e+08	1.67742e+08	5.86585e+07	1.55375e+08	2.61325e+08	1.40438e+08	2.0793e+08	3.52115e+08	1.70487e+08	3.17903e+08	5.35123e+08	3.21291e+08	3.90728e+08	5.8877e+08	3.80879e+08	4.60526e+08	4.72427e+08	4.19022e+08	5.39881e+08	7.30212e+08	6.51418e+08	7.15335e+08	7.44295e+08	9.26988e+07	1.76693e+08	1.81489e+08	6.83182e+07	1.52338e+08	2.22243e+08	1.26895e+08	2.0861e+08	2.9696e+08	1.4761e+08	2.73632e+08
Q31MX0	1	1	23.01	0.000725405	0.0135946	2.3029	0.993698	Low light 6h	Low light 1h	16950	Q31MX0_SYNE7 Uncharacterized protein OS=Synechococcus elongatus (strain PCC 7942) GN=Synpcc7942_1569 PE=4 SV=1	352821	299426	257424	113331	163517	185494	120341	130334	156299	190474	95339.5	147865	153953	196811	194034	182330	182236	252762	171207	276169	297170	292513	291941	352768	277205	279067	258732	143796	184882	200696	140159	127787	132924	172106	95651.1	124704	133294	169404
Q31N12	7	7	375.56	0.000817078	0.0151259	2.68238	0.992652	GL	Low light 1h	95208	Q31N12_SYNE7 Nitrogen assimilation regulatory protein OS=Synechococcus elongatus (strain PCC 7942) GN=Synpcc7942_1527 PE=4 SV=1	4.52479e+06	4.32733e+06	3.21056e+06	1.88884e+06	2.1092e+06	1.35462e+06	978120	1.85973e+06	1.65915e+06	1.57216e+06	1.53785e+06	2.03497e+06	1.57859e+06	2.36171e+06	2.84334e+06	2.29194e+06	2.52964e+06	2.30037e+06	1.94178e+06	2.25044e+06	2.58446e+06	2.48888e+06	2.55994e+06	2.75787e+06	3.55504e+06	4.03311e+06	3.22687e+06	2.39659e+06	2.38479e+06	1.46564e+06	1.13919e+06	1.82339e+06	1.41102e+06	1.42055e+06	1.54287e+06	1.71622e+06	1.36676e+06	2.03283e+06
Q31PF6	1	1	51.85	0.000836162	0.0152927	6.69109	0.992432	Low light 2h	GL	36697	Q31PF6_SYNE7 Uncharacterized protein OS=Synechococcus elongatus (strain PCC 7942) GN=Synpcc7942_1033 PE=4 SV=1	53828.5	35922.1	38931.7	342402	94663.2	45267.8	314139	151976	282011	282639	284313	294073	315967	195190	306937	190596	215726	172360	176726	150746	142764	70323.1	67304.6	145770	42292	33479.7	39129.5	434445	107032	48977.7	365871	149006	239835	255384	285242	248010	273568	168008
Q31L95	2	2	56.55	0.000851707	0.0153916	2.09066	0.992253	GL	Low light 1h	18398	Q31L95_SYNE7 Nuclease (SNase-like) OS=Synechococcus elongatus (strain PCC 7942) GN=Synpcc7942_2144 PE=4 SV=1	619902	805497	698518	324783	376329	469737	314155	263990	437764	359933	319701	423397	575243	446993	445145	339666	397198	409307	446887	348058	421117	514050	452413	651358	487045	750730	702067	412090	425500	508234	365890	258832	372294	325225	320746	357077	498052	384746
Q31RP3	19	19	997.1	0.000876228	0.0156484	2.48948	0.99197	GL	Low light 4h	97911	Q31RP3_SYNE7 Alpha-1,4 glucan phosphorylase OS=Synechococcus elongatus (strain PCC 7942) GN=Synpcc7942_0244 PE=3 SV=1	9.3047e+06	1.23694e+07	1.00855e+07	4.66846e+06	6.79448e+06	9.52075e+06	4.99704e+06	7.09203e+06	8.55861e+06	3.71291e+06	5.07709e+06	4.44119e+06	3.32106e+06	4.60072e+06	4.98701e+06	3.32436e+06	4.49197e+06	4.94118e+06	3.54809e+06	5.27672e+06	4.51974e+06	4.57322e+06	5.11492e+06	5.63809e+06	7.31052e+06	1.15284e+07	1.01367e+07	5.92342e+06	7.68225e+06	1.0301e+07	5.81993e+06	6.95345e+06	7.27863e+06	3.35488e+06	5.09369e+06	3.74553e+06	2.87542e+06	3.96003e+06
P31094	21	20	2083.69	0.000909952	0.0156665	4.91497	0.99158	GL	High light	55787	PSBB_SYNE7 Photosystem II CP47 reaction center protein OS=Synechococcus elongatus (strain PCC 7942) OX=1140 GN=psbB PE=3 SV=1	6.15558e+08	6.64397e+08	6.10987e+08	7.62227e+07	1.51621e+08	1.56888e+08	7.37544e+07	1.46864e+08	2.18943e+08	1.38644e+08	2.05632e+08	3.435e+08	1.53734e+08	2.58335e+08	4.92875e+08	2.90272e+08	3.24956e+08	4.92735e+08	2.99963e+08	3.78336e+08	3.8406e+08	3.37948e+08	4.58011e+08	6.48184e+08	4.83632e+08	6.19223e+08	6.14091e+08	9.67127e+07	1.71432e+08	1.69745e+08	8.59001e+07	1.43994e+08	1.86199e+08	1.25274e+08	2.06304e+08	2.89695e+08	1.33104e+08	2.22359e+08
Q31Q16	1	1	49.16	0.000910055	0.0156665	2.29512	0.991579	GL	Low light 6h	59349	Q31Q16_SYNE7 Periplasmic oligopeptide-binding OS=Synechococcus elongatus (strain PCC 7942) GN=Synpcc7942_0821 PE=4 SV=1	235622	462465	515114	329989	289707	241685	225187	248598	244076	158147	210539	167544	161176	186197	206762	196334	220829	180247	180302	198380	186108	202464	145944	180192	185123	431021	517731	418696	327560	261491	262270	243740	207573	142897	211227	141301	139548	160267
Q31Q22	2	2	86.86	0.000917349	0.0156665	3.17713	0.991495	GL	Low light 1h	26103	Q31Q22_SYNE7 ATPase OS=Synechococcus elongatus (strain PCC 7942) GN=Synpcc7942_0815 PE=3 SV=1	1.11492e+06	818196	660627	238765	364176	313511	138416	326008	351953	298812	320521	364629	339342	547728	483477	394059	594017	515839	389898	450737	690459	639918	588068	826194	875970	762566	663983	302949	411759	339204	161210	319638	299317	269998	321568	307515	293807	471452
Q31S33	3	3	121.51	0.000918521	0.0156665	8.73524	0.991481	GL	Low light 3h	28740	Q31S33_SYNE7 Uncharacterized protein OS=Synechococcus elongatus (strain PCC 7942) GN=Synpcc7942_0104 PE=4 SV=1	546196	596617	539736	45852.9	41533.1	125559	35878.4	74392.3	113331	24943.2	70383.6	113628	44904.8	34629.4	113082	39254.7	64055.9	141736	74321.1	96504	135702	163494	134522	154635	429136	556052	542478	58179	46959.8	135850	41786.8	72938.6	96382.2	22538	70613.7	95829.6	38879.1	29807
Q8VPV4	5	5	163.4	0.00093976	0.0158506	3.00947	0.991235	GL	High light	69391	Q8VPV4_SYNE7 NAD(P)H dehydrogenase, subunit NdhF3 family OS=Synechococcus elongatus (strain PCC 7942) GN=ndhF4 PE=4 SV=1	1.01327e+06	1.38707e+06	1.05214e+06	381016	414692	351497	461766	500789	428800	455511	632232	848859	580776	723415	983189	455619	583936	965664	614920	754742	752402	736658	675259	983094	796106	1.29276e+06	1.05749e+06	483440	468875	380303	537808	491003	364671	411586	634298	715896	502843	622674
Q31K00	7	7	430.86	0.000977926	0.0163131	4.10048	0.990791	Low light 3h	GL	28787	Q31K00_SYNE7 Probable 2-phosphosulfolactate phosphatase OS=Synechococcus elongatus (strain PCC 7942) GN=comB PE=3 SV=1	2.00561e+06	883935	724361	2.95393e+06	2.98828e+06	1.51987e+06	2.37595e+06	4.08316e+06	4.12962e+06	3.42356e+06	4.34315e+06	4.77019e+06	3.3538e+06	6.17616e+06	5.28879e+06	4.03061e+06	5.69504e+06	3.71706e+06	3.04835e+06	3.56401e+06	3.01208e+06	3.06493e+06	2.0013e+06	3.74778e+06	1.57577e+06	823835	728041	3.748e+06	3.37873e+06	1.64443e+06	2.76721e+06	4.00337e+06	3.51202e+06	3.09343e+06	4.35734e+06	4.023e+06	2.90376e+06	5.31607e+06
Q31QG9	1	1	163.46	0.000990167	0.0163378	3.24715	0.990649	Low light 6h	High light	5265	Q31QG9_SYNE7 Uncharacterized protein OS=Synechococcus elongatus (strain PCC 7942) GN=Synpcc7942_0668 PE=4 SV=1	1.70224e+06	1.39827e+06	1.0345e+06	227460	476850	574609	398298	481406	1.01683e+06	710784	689382	910378	768513	1.00874e+06	1.04107e+06	1.13845e+06	977889	1.29646e+06	1.2673e+06	869713	1.40828e+06	1.21114e+06	1.26871e+06	1.67299e+06	1.33741e+06	1.3032e+06	1.03975e+06	288606	539155	621700	463889	471999	864756	642243	691635	767779	665387	868262
Q31NW5	8	7	525.06	0.00104668	0.0170846	6.61342	0.98999	GL	Low light 3h	38915	Q31NW5_SYNE7 ABC-transporter membrane fusion protein OS=Synechococcus elongatus (strain PCC 7942) GN=Synpcc7942_1224 PE=4 SV=1	8.47334e+06	5.62626e+06	5.8026e+06	1.10042e+06	2.11418e+06	5.06448e+06	879177	677357	2.04333e+06	729463	870489	1.66779e+06	555773	757363	1.69623e+06	967472	1.40364e+06	1.60334e+06	1.24405e+06	1.29999e+06	1.70469e+06	2.28451e+06	2.14033e+06	2.57858e+06	6.65734e+06	5.24372e+06	5.83208e+06	1.39623e+06	2.39042e+06	5.47953e+06	1.02396e+06	664120	1.73774e+06	659120	873333	1.40655e+06	481195	651894
Q31MC2	2	2	89.41	0.0010614	0.0171405	2.6636	0.989818	High light	Low light 4h	52819	Q31MC2_SYNE7 Cytochrome oxidase d subunit I OS=Synechococcus elongatus (strain PCC 7942) GN=Synpcc7942_1767 PE=4 SV=1	1.31437e+06	737657	1.12568e+06	1.50916e+06	2.87035e+06	2.96941e+06	1.2105e+06	1.42525e+06	1.54219e+06	1.18215e+06	950449	743445	1.06887e+06	1.00607e+06	799673	1.09333e+06	903064	762631	965059	1.28343e+06	994869	993217	983878	909538	1.03268e+06	687503	1.1314e+06	1.91485e+06	3.24539e+06	3.21277e+06	1.40984e+06	1.3974e+06	1.31155e+06	1.06816e+06	953555	626993	925437	865963
Q31PR6	2	2	63.52	0.00111938	0.01786	4.28887	0.989141	Low light 1h	GL	31964	Q31PR6_SYNE7 Methylthioadenosine phosphorylase OS=Synechococcus elongatus (strain PCC 7942) GN=Synpcc7942_0923 PE=3 SV=1	71201.9	49453.5	46913.8	120176	123786	129734	152175	342284	224225	201873	279568	215604	107156	305534	286371	169133	265371	226604	137289	264194	185612	83600.9	117341	194750	55941.9	46091.1	47152.2	152481	139959	140367	177234	335595	190691	182407	280482	181832	92777.1	262986
Q31PR1	23	22	1544.95	0.00112949	0.01786	2.44238	0.989023	GL	Low light 1h	76874	Q31PR1_SYNE7 Outer envelope membrane protein OS=Synechococcus elongatus (strain PCC 7942) GN=Synpcc7942_0928 PE=4 SV=1	5.38888e+07	4.43116e+07	4.17432e+07	3.0241e+07	2.66807e+07	3.58432e+07	1.55668e+07	1.54243e+07	2.63069e+07	2.04836e+07	1.74792e+07	2.41474e+07	1.34318e+07	2.25596e+07	2.71588e+07	2.43178e+07	2.21257e+07	2.37471e+07	1.82629e+07	2.13135e+07	2.3955e+07	2.14662e+07	2.62961e+07	3.03757e+07	4.23394e+07	4.12987e+07	4.19553e+07	3.83703e+07	3.01669e+07	3.87807e+07	1.81303e+07	1.51228e+07	2.23726e+07	1.85084e+07	1.75363e+07	2.0365e+07	1.16294e+07	1.9418e+07
Q31N35	3	3	143.12	0.00118313	0.018494	3.56131	0.988395	GL	Low light 2h	52936	Q31N35_SYNE7 Uncharacterized protein OS=Synechococcus elongatus (strain PCC 7942) GN=Synpcc7942_1504 PE=4 SV=1	1.48794e+06	801325	635282	226633	304804	310244	174658	320011	348331	207868	280378	332954	205659	390536	433536	289524	439438	506017	385684	443260	521681	520117	527902	678123	1.16905e+06	746841	638509	287556	344629	335669	203420	313757	296237	187824	281294	280801	178062	336151
Q31NU0	1	1	27.17	0.00120343	0.018494	10.4909	0.988158	GL	High light	4707	PSAJ_SYNE7 Photosystem I reaction center subunit IX OS=Synechococcus elongatus (strain PCC 7942) OX=1140 GN=psaJ PE=3 SV=2	4.08151e+06	2.30802e+07	1.70276e+07	795377	1.68931e+06	1.72745e+06	4.71491e+06	2.56484e+06	1.56644e+06	3.94238e+06	7.81408e+06	8.08541e+06	1.88583e+06	4.20121e+06	7.17552e+06	8.23975e+06	3.89723e+06	1.32307e+07	1.27448e+07	1.64288e+07	6.80634e+06	1.16435e+07	1.32762e+07	1.78887e+07	3.20676e+06	2.15109e+07	1.71141e+07	1.00919e+06	1.91004e+06	1.86902e+06	5.49135e+06	2.51472e+06	1.33218e+06	3.56222e+06	7.83961e+06	6.81893e+06	1.63278e+06	3.61616e+06
Q31S82	1	1	29.82	0.00121189	0.018494	2.20049	0.988059	GL	High light	26763	Q31S82_SYNE7 Uncharacterized protein OS=Synechococcus elongatus (strain PCC 7942) GN=Synpcc7942_0055 PE=4 SV=1	607056	610427	388530	318258	207417	204169	325757	278606	342590	279594	286570	308370	248594	338320	284577	289003	325442	277472	287773	340034	259899	333840	502165	420807	476952	568923	390504	403811	234518	220901	379402	273162	291354	252633	287506	260068	215236	291206
Q31MW7	1	1	54.41	0.00121832	0.018494	14.4433	0.987984	Low light 2h	GL	59167	Q31MW7_SYNE7 Dehydrogenase subunit-like protein OS=Synechococcus elongatus (strain PCC 7942) GN=Synpcc7942_1572 PE=4 SV=1	8147.49	20344.1	4213.61	29392.5	35123.4	38379.8	54521.7	105246	63379	53147.3	204166	215057	46219.3	97181.1	206092	65363.6	83046.4	156821	82140.3	128429	41149.2	51392	47438.9	137871	6401.32	18960.9	4235.02	37293.8	39712.6	41525.1	63500.2	103190	53900.4	48022.3	204833	181371	40017.2	83647.9
Q31MM8	3	3	89.32	0.00135294	0.0203342	8.57587	0.986409	GL	High light	19626	Q31MM8_SYNE7 Uncharacterized protein OS=Synechococcus elongatus (strain PCC 7942) GN=Synpcc7942_1661 PE=4 SV=1	6.94843e+06	3.19612e+06	2.34698e+06	500811	390260	565520	229495	342994	1.21168e+06	704455	266146	936562	628015	739840	922706	952464	527801	1.24781e+06	822421	978519	1.34647e+06	1.21149e+06	1.19284e+06	1.49235e+06	5.45924e+06	2.97881e+06	2.35891e+06	635438	441251	611866	267288	336292	1.03046e+06	636524	267016	789861	543742	636811
Q31R07	1	1	45.55	0.00139219	0.0207191	13.3147	0.98595	GL	Low light 1h	63821	Q31R07_SYNE7 Histidine kinase OS=Synechococcus elongatus (strain PCC 7942) GN=Synpcc7942_0480 PE=4 SV=1	215797	171949	158558	17179.7	33409.3	20237.2	5765.04	19271.5	15993.6	16255.2	10870.9	17923.5	9304.53	38064.2	148409	28568.6	57117.4	68384.4	32457.4	33244.4	81444.6	61994.2	86693.9	172103	169547	160258	159363	21798	37774.6	21895.7	6714.41	18894.9	13601.7	14687.7	10906.4	15116	8055.97	32763.4
Q31NK3	1	1	57.3	0.00142003	0.0209282	3.75199	0.985626	Low light 1h	GL	40700	Q31NK3_SYNE7 Uncharacterized protein OS=Synechococcus elongatus (strain PCC 7942) GN=Synpcc7942_1336 PE=4 SV=1	136435	119722	148374	328847	233604	279630	507877	355045	654873	259762	387300	457358	355002	375295	628030	221270	339620	407760	213981	180170	369664	202697	275657	355000	107194	111582	149127	417247	264127	302546	591513	348107	556934	234713	388566	385718	307365	323032
Q8KUX3	5	4	244.78	0.00144997	0.0211639	6.42135	0.985276	GL	Low light 1h	33417	Q8KUX3_SYNE7 ANL02 OS=Synechococcus elongatus (strain PCC 7942) GN=Synpcc7942_B2656 PE=4 SV=2	1.29433e+06	1.27456e+06	1.01571e+06	168606	287076	290430	73267.9	116622	368343	127210	92672.5	345883	144472	193734	408709	192316	161063	250990	182682	204666	282339	248153	343811	430606	1.01693e+06	1.1879e+06	1.02087e+06	213931	324585	314232	85333.4	114343	313256	114943	92975.3	291705	125085	166755
Q31NF5	1	1	118.33	0.00147934	0.0213871	39.3374	0.984934	High light	GL	30665	Q31NF5_SYNE7 Uncharacterized protein OS=Synechococcus elongatus (strain PCC 7942) GN=Synpcc7942_1384 PE=4 SV=1	31048.9	65451.4	77705.6	669580	2.87921e+06	3.30402e+06	78507.9	1.48771e+06	1.32787e+06	598708	908806	1.34928e+06	412370	869530	1.60111e+06	1.68239e+06	1.11112e+06	784496	1.31146e+06	772926	1.33171e+06	1.01903e+06	799814	1.04654e+06	24394.5	61001.2	78100.4	849574	3.25541e+06	3.57479e+06	91436.4	1.45864e+06	1.12928e+06	540974	911776	1.13793e+06	357035	748441
Q31NF3	1	1	26.28	0.00151652	0.0217178	3.80225	0.984501	High light	GL	41556	Q31NF3_SYNE7 Cob(I)yrinic acid a,c-diamide adenosyltransferase OS=Synechococcus elongatus (strain PCC 7942) GN=Synpcc7942_1386 PE=4 SV=1	374443	404527	406266	816278	1.78984e+06	1.90044e+06	616429	895676	752749	469323	892879	687689	500324	828782	638856	475819	665513	561506	420604	471901	589875	703246	370270	456295	294192	377022	408330	1.03571e+06	2.02371e+06	2.05619e+06	717941	878173	640172	424066	895797	579971	433186	713367
Q31JY7	4	4	318.37	0.00164998	0.0230586	3.19803	0.982951	High light	Low light 5h	34186	Q31JY7_SYNE7 Cytochrome c oxidase subunit 2 OS=Synechococcus elongatus (strain PCC 7942) GN=Synpcc7942_2602 PE=3 SV=1	8.38304e+06	6.50161e+06	6.07456e+06	5.54435e+06	8.59033e+06	1.18133e+07	4.45011e+06	6.13387e+06	1.13997e+07	3.95171e+06	3.99495e+06	5.76438e+06	2.59819e+06	2.81598e+06	5.06119e+06	2.8328e+06	2.35681e+06	3.6815e+06	2.54003e+06	1.99383e+06	3.57986e+06	2.72603e+06	2.40733e+06	4.55483e+06	6.58639e+06	6.05955e+06	6.10543e+06	7.03477e+06	9.71274e+06	1.27814e+07	5.18294e+06	6.014e+06	9.69479e+06	3.57064e+06	4.00801e+06	4.86146e+06	2.24954e+06	2.42383e+06
Q31KT3	6	5	320.79	0.001651	0.0230586	2.45243	0.982939	GL	Low light 1h	22053	Q31KT3_SYNE7 Heat shock protein DnaJ-like OS=Synechococcus elongatus (strain PCC 7942) GN=Synpcc7942_2306 PE=4 SV=1	1.06005e+07	1.26337e+07	8.24379e+06	5.88439e+06	6.1127e+06	6.31922e+06	3.36242e+06	5.59177e+06	3.88123e+06	4.78864e+06	6.82215e+06	5.05518e+06	8.97494e+06	7.35172e+06	4.70327e+06	3.97941e+06	5.61474e+06	4.43657e+06	5.81281e+06	4.46309e+06	4.78813e+06	5.85413e+06	7.14777e+06	6.21111e+06	8.3286e+06	1.17747e+07	8.28568e+06	7.46622e+06	6.91139e+06	6.83711e+06	3.91613e+06	5.4825e+06	3.30077e+06	4.32687e+06	6.84445e+06	4.26335e+06	7.7706e+06	6.32793e+06
Q31QL8	2	2	106.57	0.00165572	0.0230586	2.77155	0.982885	GL	Low light 3h	24648	Q31QL8_SYNE7 Uncharacterized protein OS=Synechococcus elongatus (strain PCC 7942) GN=Synpcc7942_0619 PE=4 SV=1	1.96097e+06	1.76194e+06	1.71999e+06	1.30803e+06	1.5083e+06	1.87688e+06	662528	894428	1.14845e+06	626422	820847	858708	358091	633769	971988	637844	758564	907421	591935	913949	907331	769925	1.13498e+06	1.47023e+06	1.5407e+06	1.64214e+06	1.72873e+06	1.65965e+06	1.70538e+06	2.0307e+06	771632	876949	976693	566016	823529	724202	310039	545512
Q31KZ3	2	2	76.2	0.00172783	0.0238441	4.96698	0.982051	High light	GL	58186	Q31KZ3_SYNE7 Uncharacterized protein OS=Synechococcus elongatus (strain PCC 7942) GN=Synpcc7942_2246 PE=4 SV=1	50888.6	54414.3	60964	156703	313133	356009	222043	175560	224631	117947	215710	255712	109115	129780	287962	130811	123151	233676	116514	129442	138101	110790	110535	186589	39982.2	50714.5	61273.7	198827	354047	385186	258609	172129	191036	106573	216415	215658	94473	111707
Q31N26	6	6	324.33	0.00177675	0.0242982	1.99236	0.981487	Low light 2h	GL	44077	DXR_SYNE7 1-deoxy-D-xylulose 5-phosphate reductoisomerase OS=Synechococcus elongatus (strain PCC 7942) GN=dxr PE=3 SV=1	1.58077e+06	1.39704e+06	1.29183e+06	2.57664e+06	2.69466e+06	2.02175e+06	2.77425e+06	2.4002e+06	3.11322e+06	2.42319e+06	2.45013e+06	3.63335e+06	2.40644e+06	3.00974e+06	3.07726e+06	2.49018e+06	2.64038e+06	3.16598e+06	2.07842e+06	2.43315e+06	2.59852e+06	1.90117e+06	2.08673e+06	3.05551e+06	1.24198e+06	1.30205e+06	1.29839e+06	3.26929e+06	3.04674e+06	2.18744e+06	3.23111e+06	2.3533e+06	2.64763e+06	2.18952e+06	2.45813e+06	3.06423e+06	2.08353e+06	2.59061e+06
P11005	12	12	1294.05	0.00209875	0.0284456	4.5578	0.977808	GL	High light	39592	PSBD_SYNE7 Photosystem II D2 protein OS=Synechococcus elongatus (strain PCC 7942) OX=1140 GN=psbD1 PE=3 SV=2	6.60574e+08	4.50615e+08	4.03192e+08	6.10832e+07	1.29948e+08	1.41231e+08	6.21304e+07	1.26564e+08	2.23588e+08	1.15399e+08	1.40574e+08	2.77338e+08	1.67009e+08	2.54206e+08	3.97569e+08	2.69563e+08	2.9586e+08	3.79544e+08	2.17896e+08	2.98783e+08	3.60514e+08	3.0155e+08	3.00892e+08	5.04589e+08	5.19e+08	4.19977e+08	4.05241e+08	7.75034e+07	1.46927e+08	1.52805e+08	7.23619e+07	1.24091e+08	1.90149e+08	1.04271e+08	1.41034e+08	2.33896e+08	1.44599e+08	2.18806e+08
Q8KUT3	9	9	425.13	0.00216615	0.0290993	2.64053	0.977047	GL	Low light 5h	31505	Q8KUT3_SYNE7 ANL58 OS=Synechococcus elongatus (strain PCC 7942) GN=Synpcc7942_B2655 PE=4 SV=2	1.06841e+07	1.17139e+07	8.74196e+06	4.00398e+06	5.81474e+06	5.0618e+06	3.39075e+06	3.49118e+06	6.02248e+06	3.14506e+06	3.52829e+06	5.34172e+06	3.31136e+06	3.37816e+06	6.61728e+06	3.54004e+06	3.41573e+06	5.01789e+06	3.96529e+06	3.74764e+06	4.08014e+06	4.3032e+06	5.13406e+06	5.57817e+06	8.39427e+06	1.09174e+07	8.78637e+06	5.08032e+06	6.57449e+06	5.47663e+06	3.94913e+06	3.42296e+06	5.12179e+06	2.84178e+06	3.53982e+06	4.505e+06	2.86702e+06	2.90772e+06
Q31QZ2	2	2	106.96	0.00223691	0.0297862	4.22967	0.97625	GL	Low light 2h	19513	Q31QZ2_SYNE7 Uncharacterized protein OS=Synechococcus elongatus (strain PCC 7942) GN=Synpcc7942_0495 PE=4 SV=1	804330	865674	862898	397615	382519	584086	175695	185817	297484	138017	165573	295252	127880	278296	474384	247113	428117	402394	239488	245457	408273	311753	455694	574435	631947	806815	867282	504501	432499	631953	204628	182185	252994	124708	166114	249004	110720	239541
Q31QL6	3	3	234.59	0.00241264	0.0318468	1.95015	0.974287	High light	Low light 5h	42930	Q31QL6_SYNE7 Uncharacterized protein OS=Synechococcus elongatus (strain PCC 7942) GN=Synpcc7942_0621 PE=4 SV=1	1.19717e+06	1.0842e+06	1.1095e+06	1.48734e+06	1.95324e+06	2.52198e+06	1.34965e+06	1.41935e+06	1.4551e+06	1.30303e+06	1.3406e+06	1.45636e+06	1.40988e+06	955085	1.29218e+06	1.04042e+06	974007	1.30861e+06	965592	875278	1.21661e+06	1.06434e+06	895299	1.2508e+06	940592	1.01048e+06	1.11514e+06	1.88717e+06	2.20845e+06	2.72867e+06	1.57191e+06	1.39161e+06	1.23749e+06	1.17738e+06	1.34498e+06	1.22824e+06	1.22069e+06	822081
Q9WWL7	2	1	104.22	0.00246429	0.0322482	4.12747	0.973713	Low light 1h	GL	36324	Q9WWL7_SYNE7 Glyceraldehyde-3-phosphate dehydrogenase OS=Synechococcus elongatus (strain PCC 7942) GN=gap3 PE=3 SV=1	77474.1	54030.2	42585.2	245320	154295	127481	170319	257320	290911	125223	176696	185798	86065.2	181348	186321	107319	178066	141048	70272	110759	133379	81192.2	82601.9	151170	60869.9	50356.6	42801.5	311267	174455	137929	198366	252291	247404	113148	177274	156695	74516.2	156094
Q31LD6	3	3	91.01	0.00251451	0.0326242	2.36038	0.973158	GL	Low light 1h	15588	Q31LD6_SYNE7 Uncharacterized protein OS=Synechococcus elongatus (strain PCC 7942) GN=Synpcc7942_2103 PE=4 SV=1	1.19904e+06	1.05491e+06	897273	839583	740343	825955	356346	461866	516835	374901	556419	447923	458753	494907	616836	422887	767552	681111	374651	495029	660325	512494	632412	946602	942063	983181	901831	1.06528e+06	837076	893645	415028	452840	439540	338749	558238	377762	397194	425987
Q31M73	2	2	95.9	0.0025506	0.032812	3.04573	0.97276	High light	GL	108742	Q31M73_SYNE7 Histidine kinase OS=Synechococcus elongatus (strain PCC 7942) GN=Synpcc7942_1816 PE=4 SV=1	135027	65848.2	86889.9	192607	326841	357006	203868	201133	346467	194821	257558	312418	249287	228057	328304	183285	277672	246858	125246	154520	175953	113869	129401	245746	106088	61371	87331.4	244383	369546	386263	237440	197203	294651	176034	258400	263481	215836	196298
Q31LI1	3	3	163.79	0.00257355	0.0328289	3.30984	0.972507	Low light 4h	High light	27051	Q31LI1_SYNE7 Pyrroline-5-carboxylate reductase OS=Synechococcus elongatus (strain PCC 7942) GN=proC PE=3 SV=1	1.50935e+06	1.39654e+06	1.04685e+06	914813	437446	447168	687232	781796	1.1396e+06	1.0127e+06	1.80468e+06	2.28091e+06	1.00816e+06	1.42739e+06	2.81729e+06	1.70053e+06	1.97007e+06	2.28523e+06	1.51633e+06	1.63262e+06	2.09756e+06	1.45548e+06	1.66284e+06	2.32421e+06	1.18587e+06	1.30159e+06	1.05217e+06	1.16073e+06	494603	483815	800404	766518	969170	915047	1.81058e+06	1.92363e+06	872878	1.22862e+06
Q31JY4	1	1	22.69	0.00264599	0.0334718	8.26251	0.971712	Low light 2h	High light	24221	Q31JY4_SYNE7 Uncharacterized protein OS=Synechococcus elongatus (strain PCC 7942) GN=Synpcc7942_2605 PE=4 SV=1	18791.7	11558	12880.9	4989.05	5093.37	1977.65	19206	19865.3	41953.9	14882.5	30269.3	54494.8	10052.5	23501	42086.9	19652.7	23070.8	43450.9	10583.7	24605.3	30051.8	18569.6	21226	29350	14764.3	10772.1	12946.4	6330.2	5758.87	2139.72	22368.8	19477.1	35679.5	13447.3	30368.2	45958.8	8703.59	20228.3
Q31L52	3	3	175.7	0.00267941	0.0336145	2.78554	0.971346	GL	High light	14831	Q31L52_SYNE7 Uncharacterized protein OS=Synechococcus elongatus (strain PCC 7942) GN=Synpcc7942_2187 PE=4 SV=1	2.58693e+06	2.00647e+06	1.79491e+06	631863	868583	792935	591599	1.1304e+06	1.4789e+06	1.1098e+06	1.21017e+06	1.62631e+06	1.023e+06	1.38308e+06	1.52664e+06	1.28382e+06	1.30157e+06	1.68675e+06	1.24671e+06	1.48206e+06	1.3657e+06	1.55762e+06	1.4082e+06	1.65965e+06	2.0325e+06	1.87004e+06	1.80403e+06	801719	982072	857919	689022	1.10831e+06	1.25772e+06	1.00278e+06	1.21413e+06	1.37157e+06	885721	1.19048e+06
Q31K14	2	2	125.15	0.0028983	0.0358399	12.8825	0.968971	Low light 6h	High light	33956	Q31K14_SYNE7 Mn transporter MntC OS=Synechococcus elongatus (strain PCC 7942) GN=Synpcc7942_2575 PE=3 SV=1	166223	78139.6	79765	34012.6	10597.5	32379	21040.7	23917.1	61954.1	30738.3	70785.4	39030.4	83125.8	320502	50659	258684	474999	55222	233967	268623	137547	220317	619104	152392	130598	72826.8	80170.2	43155.8	11982.2	35032.6	24505.6	23449.7	52688.6	27774.1	71016.7	32916.7	71971.3	275870
Q31LY9	2	2	108.3	0.00290402	0.0358399	2.63784	0.968909	Low light 6h	High light	21827	Q31LY9_SYNE7 dCTP deaminase OS=Synechococcus elongatus (strain PCC 7942) GN=Synpcc7942_1900 PE=4 SV=1	465298	552673	450998	535950	328273	261504	813954	720731	549364	655415	724473	1.01354e+06	560188	825208	1.28219e+06	782787	811391	1.14727e+06	773656	748087	739369	733621	1.02353e+06	1.21234e+06	365576	515096	453290	680023	371165	282935	947993	706647	467204	592213	726840	854780	485017	710291
Q31M19	9	8	488.9	0.00296649	0.0363156	2.5277	0.968238	High light	Low light 4h	45405	Q31M19_SYNE7 Secretion protein HlyD OS=Synechococcus elongatus (strain PCC 7942) GN=Synpcc7942_1870 PE=4 SV=1	6.25504e+06	3.76653e+06	2.68789e+06	4.5263e+06	6.81745e+06	7.65536e+06	2.98552e+06	2.91661e+06	4.06082e+06	3.24963e+06	2.13994e+06	2.77867e+06	2.63992e+06	2.50119e+06	2.50747e+06	2.6396e+06	2.66182e+06	2.21496e+06	2.53873e+06	3.62631e+06	2.38433e+06	3.83953e+06	3.0738e+06	4.42959e+06	4.91446e+06	3.51043e+06	2.70154e+06	5.74306e+06	7.70822e+06	8.28275e+06	3.47717e+06	2.85961e+06	3.4535e+06	2.93627e+06	2.14693e+06	2.34342e+06	2.28567e+06	2.15288e+06
Q935Y4	5	5	164.02	0.00307319	0.0373208	2.45668	0.967097	Low light 3h	GL	33491	OTC_SYNE7 Ornithine carbamoyltransferase OS=Synechococcus elongatus (strain PCC 7942) GN=argF PE=3 SV=5	311556	364066	214184	493992	431930	374680	584503	472474	610823	512923	818069	651356	772375	670823	742766	430122	672671	490019	340556	627922	517710	312688	458079	488230	244783	339313	215272	626786	488365	405386	680758	463241	519472	463462	820743	549329	668731	577405
Q31KE6	3	3	190.12	0.00316899	0.0379809	10.0871	0.966079	High light	Low light 5h	33458	Q31KE6_SYNE7 Phosphate ABC transporter, permease protein PstC OS=Synechococcus elongatus (strain PCC 7942) GN=Synpcc7942_2443 PE=3 SV=1	539656	1.38124e+06	1.69585e+06	2.16269e+06	4.95212e+06	5.72714e+06	658506	1.69767e+06	803339	585537	2.48149e+06	765146	477391	562688	1.07615e+06	406406	1.4198e+06	681679	423280	390788	459036	428002	396161	735743	423997	1.28733e+06	1.70447e+06	2.74406e+06	5.59916e+06	6.1965e+06	766947	1.6645e+06	683197	529073	2.4896e+06	645295	413330	484329
Q31RY3	4	4	251.63	0.00317758	0.0379809	2.55763	0.965989	GL	Low light 1h	23010	Q31RY3_SYNE7 Uncharacterized protein OS=Synechococcus elongatus (strain PCC 7942) GN=Synpcc7942_0154 PE=4 SV=1	7.60302e+06	7.34729e+06	6.5524e+06	2.70669e+06	3.68424e+06	4.49825e+06	1.81778e+06	3.09013e+06	3.49937e+06	2.12733e+06	3.81431e+06	3.54336e+06	2.31912e+06	2.79499e+06	4.10217e+06	3.17108e+06	3.03496e+06	4.17972e+06	3.35396e+06	3.47698e+06	3.80092e+06	3.97696e+06	3.66977e+06	4.01164e+06	5.97354e+06	6.84773e+06	6.58569e+06	3.43429e+06	4.16562e+06	4.8669e+06	2.11712e+06	3.02975e+06	2.97602e+06	1.92219e+06	3.82678e+06	2.98833e+06	2.00792e+06	2.40576e+06
Q31PY2	1	1	58.18	0.00323255	0.0382307	66.0021	0.965408	Low light 2h	GL	18301	Q31PY2_SYNE7 CheW protein OS=Synechococcus elongatus (strain PCC 7942) GN=Synpcc7942_0857 PE=4 SV=1	2527.08	4048.82	6905.5	10484.9	15141.3	17022.5	27836.6	57834.4	158281	48722.9	248367	592711	15506.2	43194.3	238474	84154.4	66169	205267	52339.1	45544.1	92155	18874.2	12228.8	141343	1985.47	3773.54	6940.58	13303.4	17119.7	18417.6	32420.6	56704.3	134610	44024.5	249178	499870	13425.5	37179.2
Q31QV9	4	4	145	0.00326754	0.0382307	2.70696	0.965039	Low light 1h	GL	38164	Q31QV9_SYNE7 Lipopolysaccharide biosynthesis proteins LPS OS=Synechococcus elongatus (strain PCC 7942) GN=Synpcc7942_0528 PE=4 SV=1	1.97206e+06	1.6847e+06	1.40331e+06	1.94231e+06	5.73449e+06	3.27476e+06	3.59042e+06	5.27507e+06	4.8319e+06	3.47463e+06	3.909e+06	3.99545e+06	2.98597e+06	3.23963e+06	4.40313e+06	2.90179e+06	3.39704e+06	2.93387e+06	2.53218e+06	2.74538e+06	3.05233e+06	2.23354e+06	2.04714e+06	2.71466e+06	1.54941e+06	1.57015e+06	1.41044e+06	2.46443e+06	6.48376e+06	3.54314e+06	4.18168e+06	5.17199e+06	4.10927e+06	3.13957e+06	3.92177e+06	3.36961e+06	2.58529e+06	2.78848e+06
Q31P55	1	1	33.65	0.00327404	0.0382307	427.826	0.964971	Low light 6h	Low light 2h	10653	Q31P55_SYNE7 Uncharacterized protein OS=Synechococcus elongatus (strain PCC 7942) GN=Synpcc7942_1134 PE=4 SV=1	67925.9	280779	529911	24948.2	15960.2	7103.62	16743.4	2179.84	682.246	2455.25	349.441	0	2884.63	476.13	489.721	2634.32	2378.87	1266.74	122953	141346	2644.81	107410	1.0703e+06	22204.6	53368	261689	532603	31654.7	18045.5	7685.79	19500.7	2137.24	580.213	2218.49	350.583	0	2497.55	409.825
Q8VPV7	16	16	925.79	0.00333282	0.03862	4.96153	0.964354	High light	GL	49970	Q8VPV7_SYNE7 CO2 hydration protein OS=Synechococcus elongatus (strain PCC 7942) OX=1140 GN=chpY PE=4 SV=1	8.71997e+06	6.51179e+06	6.85817e+06	1.65699e+07	5.39362e+07	3.90937e+07	1.15395e+07	3.73535e+07	3.33463e+07	1.87342e+07	2.25882e+07	2.74509e+07	1.28748e+07	1.92382e+07	2.4664e+07	1.98738e+07	1.53462e+07	1.51768e+07	1.29001e+07	1.34225e+07	1.25323e+07	1.33677e+07	1.05309e+07	1.48311e+07	6.85111e+06	6.06904e+06	6.89301e+06	2.10242e+07	6.09835e+07	4.22975e+07	1.34398e+07	3.66236e+07	2.83593e+07	1.69277e+07	2.2662e+07	2.31511e+07	1.11471e+07	1.65591e+07
Q31KI8	3	3	83.67	0.00336425	0.0386889	7.69766	0.964025	High light	Low light 4h	18444	Q31KI8_SYNE7 Heat shock protein Hsp20 OS=Synechococcus elongatus (strain PCC 7942) GN=Synpcc7942_2401 PE=3 SV=1	285248	187171	188668	335797	1.99464e+06	574978	320848	257069	580700	227722	172835	185892	331151	173065	134939	125645	116642	135156	131790	95441.9	184869	136312	140079	270650	224114	174445	189626	426066	2.25526e+06	622100	373685	252046	493854	205762	173399	156774	286715	148965
Q31KP1	3	3	82.73	0.00346045	0.0393621	2.5843	0.963022	High light	Low light 6h	39609	QUEA_SYNE7 S-adenosylmethionine:tRNA ribosyltransferase-isomerase OS=Synechococcus elongatus (strain PCC 7942) GN=queA PE=3 SV=1	357608	353028	637765	552969	572428	797287	386187	292479	391460	331431	368394	434905	528115	345462	355565	291320	252833	258419	327421	187375	261145	355988	232738	155260	280965	329025	641005	701617	647221	862628	449783	286763	332915	299471	369598	366782	457248	297353
Q31QH7	1	1	24.62	0.00347466	0.0393621	5.906	0.962875	Low light 4h	High light	34923	Q31QH7_SYNE7 Arogenate dehydrogenase (NADP) OS=Synechococcus elongatus (strain PCC 7942) GN=Synpcc7942_0660 PE=4 SV=1	132229	114815	124560	5585.59	26149.8	31427	126527	76524.6	139020	50133.7	130672	169892	55589.9	81428.7	164512	73225.7	89930	209881	88453.3	105854	114587	91362.4	114710	149142	103890	107009	125193	7087.1	29566.5	34002.6	147363	75029.3	118229	45299.3	131099	143281	48130.3	70089.1
Q31NZ4	2	2	83.53	0.00358736	0.0398278	2.59298	0.961709	GL	High light	18263	Q31NZ4_SYNE7 Uncharacterized protein OS=Synechococcus elongatus (strain PCC 7942) GN=Synpcc7942_1195 PE=4 SV=1	865676	612368	485927	199348	225907	332163	223121	255287	378178	251502	281744	347474	241620	313815	456972	298684	369802	337888	310026	342911	385081	396859	356932	481333	680145	570732	488396	252937	255424	359385	259864	250298	321620	227249	282664	293047	209197	270114
Q31R06	9	9	584.38	0.00359184	0.0398278	4.24946	0.961663	GL	High light	40362	Q31R06_SYNE7 Protease OS=Synechococcus elongatus (strain PCC 7942) GN=Synpcc7942_0481 PE=4 SV=1	1.4343e+07	1.0637e+07	1.01203e+07	2.08923e+06	2.56659e+06	3.60412e+06	2.51401e+06	2.21212e+06	4.293e+06	1.95901e+06	2.43789e+06	4.7992e+06	2.06836e+06	3.62458e+06	6.53799e+06	2.99729e+06	4.76908e+06	7.59411e+06	3.27331e+06	5.24766e+06	6.88504e+06	5.1648e+06	7.08278e+06	1.00071e+07	1.1269e+07	9.9138e+06	1.01717e+07	2.65085e+06	2.90194e+06	3.89949e+06	2.92801e+06	2.16889e+06	3.65096e+06	1.7701e+06	2.44586e+06	4.04747e+06	1.79081e+06	3.11982e+06
Q31PJ8	1	1	24.04	0.00359448	0.0398278	2.86609	0.961636	GL	Low light 3h	48360	PCXA_SYNE7 Proton extrusion protein PcxA OS=Synechococcus elongatus (strain PCC 7942) GN=pcxA PE=3 SV=1	7.28381e+06	5.94177e+06	4.86486e+06	1.7626e+06	3.36399e+06	4.57158e+06	1.30687e+06	2.15759e+06	3.1378e+06	1.79726e+06	2.45824e+06	2.22749e+06	1.56642e+06	2.86029e+06	1.88518e+06	2.49918e+06	3.10087e+06	2.79297e+06	3.16789e+06	2.95234e+06	3.44123e+06	3.96614e+06	3.18647e+06	4.02487e+06	5.72275e+06	5.53778e+06	4.88958e+06	2.23642e+06	3.80353e+06	4.94623e+06	1.52208e+06	2.11543e+06	2.66853e+06	1.62395e+06	2.46628e+06	1.87858e+06	1.35623e+06	2.46197e+06
Q54710	2	2	154.11	0.00368827	0.0405709	3.06315	0.960673	GL	Low light 1h	17669	PETD_SYNE7 Cytochrome b6-f complex subunit 4 OS=Synechococcus elongatus (strain PCC 7942) OX=1140 GN=petD PE=3 SV=1	2.32272e+07	2.15518e+07	2.01588e+07	4.31139e+06	9.38266e+06	9.08464e+06	5.86629e+06	7.20307e+06	8.1303e+06	7.53023e+06	1.19016e+07	1.39899e+07	6.42842e+06	1.01084e+07	1.74095e+07	9.53735e+06	1.31771e+07	2.17946e+07	1.43251e+07	1.26302e+07	1.61491e+07	1.57795e+07	1.75724e+07	2.47266e+07	1.82491e+07	2.00864e+07	2.02612e+07	5.47037e+06	1.06086e+07	9.82915e+06	6.83234e+06	7.06231e+06	6.91438e+06	6.80409e+06	1.19405e+07	1.17985e+07	5.5658e+06	8.70072e+06
Q31NL5	2	2	71.39	0.00390821	0.042681	1.8902	0.958437	GL	Low light 1h	102444	Q31NL5_SYNE7 DEAD/DEAH box helicase-like OS=Synechococcus elongatus (strain PCC 7942) GN=Synpcc7942_1324 PE=4 SV=1	3.43789e+06	4.53455e+06	3.21781e+06	1.86141e+06	2.91194e+06	2.99644e+06	1.79223e+06	2.07602e+06	2.0519e+06	2.16441e+06	2.42873e+06	1.77166e+06	2.27082e+06	2.11258e+06	1.86431e+06	2.14852e+06	2.46194e+06	2.09999e+06	2.50194e+06	1.94775e+06	2.67165e+06	2.34758e+06	2.62408e+06	2.27617e+06	2.70108e+06	4.22624e+06	3.23416e+06	2.36179e+06	3.29242e+06	3.242e+06	2.08737e+06	2.03545e+06	1.74503e+06	1.95569e+06	2.43667e+06	1.49415e+06	1.9661e+06	1.81838e+06
Q31PE4	3	3	111.83	0.0039441	0.0427653	2.90447	0.958075	Low light 6h	High light	58500	Q31PE4_SYNE7 Amidase enhancer-like OS=Synechococcus elongatus (strain PCC 7942) GN=Synpcc7942_1045 PE=4 SV=1	298817	202291	264415	148442	73918.3	137900	320477	238572	308678	259338	303033	279419	285899	339220	415106	244260	304601	306447	203850	357321	335861	193303	390269	462792	234774	188537	265759	188345	83576.5	149202	373252	233910	262514	234330	304024	235651	247535	291981
Q31ND1	3	2	109.44	0.00410133	0.0441548	1.78836	0.956499	Low light 1h	Low light 4h	24625	Q31ND1_SYNE7 Membrane-associated protein OS=Synechococcus elongatus (strain PCC 7942) GN=Synpcc7942_1408 PE=4 SV=1	1.02799e+06	781437	817907	1.08113e+06	1.00978e+06	804478	1.46457e+06	965018	984352	922890	610557	698086	829316	841605	706179	620287	595554	693134	614857	717081	701053	738539	654670	776395	807672	728306	822062	1.37175e+06	1.14172e+06	870408	1.70575e+06	946160	837138	833895	612552	588739	718031	724404
Q31KV2	2	2	133.23	0.00418636	0.0447528	2.31496	0.955653	High light	Low light 2h	37017	Q31KV2_SYNE7 Uncharacterized protein OS=Synechococcus elongatus (strain PCC 7942) GN=Synpcc7942_2287 PE=4 SV=1	385668	390541	408407	388248	481407	384562	155290	277572	345118	150506	198947	192334	219534	249848	280866	206247	337486	244029	164075	207962	283282	261368	190676	285757	303012	363987	410481	492616	544308	416079	180863	272148	293504	135993	199598	162207	190075	215055
Q31RA2	25	24	1775.22	0.0044752	0.0475059	2.95396	0.952813	Low light 4h	High light	50749	Q31RA2_SYNE7 Geranylgeranyl reductase OS=Synechococcus elongatus (strain PCC 7942) GN=Synpcc7942_0385 PE=4 SV=1	6.16404e+07	4.34281e+07	4.35316e+07	2.00584e+07	2.12384e+07	1.86238e+07	2.27521e+07	3.21168e+07	6.19358e+07	4.13233e+07	5.30747e+07	6.19452e+07	3.82906e+07	5.87635e+07	7.50217e+07	4.76567e+07	6.25527e+07	6.67934e+07	3.9084e+07	4.82666e+07	6.14063e+07	4.1392e+07	4.76526e+07	7.15897e+07	4.84297e+07	4.04754e+07	4.37528e+07	2.54504e+07	2.40134e+07	2.01501e+07	2.64988e+07	3.14892e+07	5.2673e+07	3.73384e+07	5.32481e+07	5.22422e+07	3.31524e+07	5.05802e+07
Q31R69	3	3	165.13	0.00462851	0.0487922	4.01933	0.951326	High light	Low light 3h	12831	Q31R69_SYNE7 Uncharacterized protein OS=Synechococcus elongatus (strain PCC 7942) GN=Synpcc7942_0418 PE=4 SV=1	746811	782359	852053	573904	1.64545e+06	1.84345e+06	220361	357814	441845	253875	418119	671170	232494	363265	415056	288103	432164	579609	414849	485078	522571	555660	630914	501917	586755	729165	856382	728180	1.86044e+06	1.99453e+06	256649	350821	375765	229394	419485	566039	201296	312677
Q31NS7	1	1	42.41	0.00466484	0.0488361	2.51576	0.950976	High light	GL	59214	Q31NS7_SYNE7 Uncharacterized FAD-dependent dehydrogenase OS=Synechococcus elongatus (strain PCC 7942) GN=Synpcc7942_1262 PE=4 SV=1	139826	106210	70996.4	399442	211336	186798	239703	174480	216484	153571	171817	122925	161887	158693	162186	144604	148305	134607	96799	121574	167312	94227	101082	144800	109859	98988.3	71357.1	506819	238950	202106	279176	171070	184108	138762	172379	103670	140163	136594
Q31MP4	1	1	33.56	0.00476429	0.0494243	1.52057	0.950021	GL	Low light 5h	27528	Q31MP4_SYNE7 Ribonuclease 3 OS=Synechococcus elongatus (strain PCC 7942) GN=rnc PE=3 SV=1	329214	287572	384129	374280	286868	300301	301691	237261	225969	285479	228657	243476	223330	270002	197915	208800	233469	218562	230629	188900	238720	253948	257111	292445	258657	268019	386081	474893	324350	324912	351373	232624	192175	257950	229404	205338	193362	232402
Q31P48	7	7	450.45	0.00478615	0.0494243	2.32538	0.949812	High light	Low light 5h	25467	Q31P48_SYNE7 Uncharacterized protein OS=Synechococcus elongatus (strain PCC 7942) GN=Synpcc7942_1141 PE=4 SV=1	5.29937e+06	5.49637e+06	5.9631e+06	6.67163e+06	1.03546e+07	1.06149e+07	4.60563e+06	5.85184e+06	8.20499e+06	4.25316e+06	6.40592e+06	7.13198e+06	3.54101e+06	3.94252e+06	6.19423e+06	4.30832e+06	4.16878e+06	4.92857e+06	4.62976e+06	3.7319e+06	3.52502e+06	4.77404e+06	4.02811e+06	4.64515e+06	4.16361e+06	5.12267e+06	5.99339e+06	8.46508e+06	1.17075e+07	1.14848e+07	5.36407e+06	5.73749e+06	6.9779e+06	3.84302e+06	6.42686e+06	6.01484e+06	3.06585e+06	3.3935e+06
Q31S91	6	6	336.32	0.00503643	0.0514405	2.37296	0.947436	Low light 6h	High light	50969	Q31S91_SYNE7 Methylase involved in ubiquinone/menaquinone biosynthesis-like OS=Synechococcus elongatus (strain PCC 7942) GN=Synpcc7942_0046 PE=4 SV=1	4.31428e+06	2.73227e+06	2.05847e+06	1.95184e+06	1.86693e+06	1.47216e+06	2.38234e+06	2.08808e+06	4.30535e+06	3.03659e+06	2.61339e+06	3.86861e+06	3.72604e+06	3.63996e+06	4.68723e+06	4.27137e+06	3.48099e+06	3.98932e+06	4.00334e+06	3.09e+06	3.40174e+06	4.46417e+06	3.6974e+06	4.39361e+06	3.38964e+06	2.54649e+06	2.06892e+06	2.47653e+06	2.11086e+06	1.59281e+06	2.77466e+06	2.04727e+06	3.66147e+06	2.74377e+06	2.62193e+06	3.26264e+06	3.22605e+06	3.13307e+06
Q31NN1	3	3	74.08	0.00504917	0.0514405	3.78124	0.947317	Low light 3h	GL	39825	Q31NN1_SYNE7 Tryptophan--tRNA ligase OS=Synechococcus elongatus (strain PCC 7942) GN=trpS PE=3 SV=1	514410	600667	287087	1.44678e+06	814773	463937	940969	1.65855e+06	1.83021e+06	1.03357e+06	1.60719e+06	1.94546e+06	1.19356e+06	1.89828e+06	2.21008e+06	1.26417e+06	1.75463e+06	1.50066e+06	747359	1.0333e+06	1.22927e+06	718868	1.10624e+06	1.30381e+06	404162	559826	288545	1.8357e+06	921231	501958	1.09592e+06	1.62614e+06	1.55649e+06	933905	1.61244e+06	1.64073e+06	1.0334e+06	1.63393e+06
Q31RH0	3	2	206.56	0.00517177	0.0523383	5.74502	0.946167	GL	Low light 1h	16043	Q31RH0_SYNE7 Uncharacterized protein OS=Synechococcus elongatus (strain PCC 7942) GN=Synpcc7942_0317 PE=4 SV=1	832581	1.17328e+06	1.73779e+06	268481	380959	1.0141e+06	174935	141941	334756	275155	156546	317124	459309	154994	377027	284350	159197	270553	535514	214942	331822	558633	339501	379384	654143	1.0935e+06	1.74661e+06	340653	430735	1.0972e+06	203743	139168	284692	248622	157058	267450	397675	133410
Q31MH2	1	1	45.28	0.0053029	0.05331	3.93604	0.944946	Low light 6h	High light	49045	Q31MH2_SYNE7 Glycolate oxidase iron-sulfur subunit OS=Synechococcus elongatus (strain PCC 7942) GN=Synpcc7942_1717 PE=4 SV=1	76735.1	134836	130965	55410.4	42093.7	13781.4	44078.9	44760	49452.3	57188.4	141456	153988	67917.3	65236.5	127562	86994.6	63831	162307	107982	153759	109797	131093	124209	182723	60289.2	125669	131631	70305.7	47593.7	14910.8	51337.6	43885.3	42056.5	51673.7	141919	129867	58803.5	56151.8
Q31KU8	3	2	117.14	0.00540272	0.0539428	3.44113	0.944023	Low light 1h	GL	34535	Q31KU8_SYNE7 KpsF/GutQ family protein OS=Synechococcus elongatus (strain PCC 7942) GN=Synpcc7942_2291 PE=3 SV=1	284827	143125	97885.6	375282	433940	374442	752463	357658	699354	441511	544010	576084	224295	479812	587607	413304	454490	443110	312050	260747	416130	220284	162611	346896	223783	133394	98382.9	476165	490639	405129	876376	350669	594763	398936	545788	485848	194197	412994
Q31PY0	22	21	1186.05	0.00543692	0.0539428	3.47741	0.943708	Low light 2h	GL	106835	Q31PY0_SYNE7 CheA signal transduction histidine kinase OS=Synechococcus elongatus (strain PCC 7942) GN=Synpcc7942_0859 PE=4 SV=1	5.31863e+06	3.0461e+06	2.34014e+06	4.22677e+06	4.05193e+06	4.9429e+06	6.22721e+06	6.86116e+06	1.22678e+07	8.81573e+06	1.05833e+07	1.78262e+07	7.13854e+06	1.03171e+07	1.54137e+07	6.76718e+06	8.34433e+06	1.03086e+07	4.61224e+06	4.97399e+06	9.31447e+06	4.23778e+06	3.61593e+06	8.50803e+06	4.17874e+06	2.83899e+06	2.35203e+06	5.363e+06	4.58136e+06	5.34799e+06	7.25269e+06	6.72708e+06	1.04331e+07	7.96562e+06	1.06179e+07	1.5034e+07	6.18063e+06	8.88035e+06
Q31Q55	2	1	98.6	0.00549945	0.0540273	2.74246	0.943133	High light	GL	66612	Q31Q55_SYNE7 ATPase OS=Synechococcus elongatus (strain PCC 7942) GN=Synpcc7942_0782 PE=3 SV=1	129163	104200	90189.5	244109	362148	281073	136716	167934	233808	138406	193166	207860	84130	143349	210438	124836	142781	159355	80182	92108	153805	114700	79934.3	146426	101481	97115.5	90647.7	309730	409466	304108	159230	164652	198841	125060	193797	175301	72840.7	123387
P04996	11	2	1220.52	0.00551662	0.0540273	4.84753	0.942976	GL	High light	40167	PSBA1_SYNE7 Photosystem II protein D1 1 OS=Synechococcus elongatus (strain PCC 7942) OX=1140 GN=psbA1 PE=1 SV=1	3.02212e+07	2.13211e+07	2.11495e+07	3.19684e+06	5.63771e+06	6.16108e+06	1.45644e+06	7.07175e+06	1.03039e+07	6.23503e+06	8.52548e+06	1.60184e+07	7.71627e+06	1.35531e+07	1.84095e+07	1.30566e+07	1.67542e+07	1.68638e+07	1.00269e+07	1.71899e+07	1.83036e+07	1.56926e+07	1.68511e+07	2.84043e+07	2.37442e+07	1.98714e+07	2.1257e+07	4.05621e+06	6.37433e+06	6.666e+06	1.69628e+06	6.93355e+06	8.7629e+06	5.63378e+06	8.55335e+06	1.35093e+07	6.68083e+06	1.16657e+07
Q31QG4	1	1	63.39	0.00557939	0.0542917	2.41702	0.942402	Low light 1h	GL	40821	Q31QG4_SYNE7 A/G-specific DNA-adenine glycosylase OS=Synechococcus elongatus (strain PCC 7942) GN=Synpcc7942_0673 PE=4 SV=1	200230	131023	113173	291328	397053	332037	369617	253755	450814	196426	255932	337869	345622	199977	350339	158472	196935	266260	167173	144737	240739	175996	173283	229146	157316	122115	113748	369642	448932	359248	430484	248796	383393	177485	256769	284946	299244	172129
Q54760	2	1	100.59	0.0059142	0.0571831	17714.5	0.939374	Low light 4h	GL	20355	EFP_SYNE7 Elongation factor P OS=Synechococcus elongatus (strain PCC 7942) GN=efp PE=3 SV=1	0	0	26.5365	4.88292	3780.26	21694.1	11013.4	55002.7	143631	14024.2	64953.3	51243.8	0	0	314348	162129	83907.3	224045	23055.9	121150	266465	6912.31	31159.6	37990.1	0	0	26.6713	6.19554	4274.19	23472	12827.1	53927.9	122151	12671.8	65165.6	43217.1	0	0
Q31PF5	1	1	22.86	0.00611903	0.0587891	2.34272	0.93755	Low light 3h	GL	33055	Q31PF5_SYNE7 Transglutaminase-like OS=Synechococcus elongatus (strain PCC 7942) GN=Synpcc7942_1034 PE=4 SV=1	538339	338467	414637	789218	513968	559529	868585	866452	870342	611933	683494	499093	1.21237e+06	1.15564e+06	657483	739967	893581	832529	1.09653e+06	619547	1.13662e+06	657038	1.00438e+06	705351	422962	315454	416743	1.00137e+06	581123	605384	1.01162e+06	849521	740178	552924	685728	420916	1.04969e+06	994703
Q31PH4	22	16	1432.07	0.00620445	0.0592349	3.67162	0.936795	High light	GL	88781	Q31PH4_SYNE7 Methyl-accepting chemotaxis sensory transducer OS=Synechococcus elongatus (strain PCC 7942) GN=Synpcc7942_1015 PE=4 SV=1	1.08968e+07	6.50515e+06	6.57164e+06	1.76572e+07	3.21484e+07	3.82165e+07	1.65695e+07	1.49901e+07	3.98058e+07	1.46074e+07	1.71077e+07	2.96606e+07	1.63653e+07	1.69414e+07	2.64723e+07	1.4958e+07	1.66082e+07	1.71191e+07	1.01147e+07	8.70276e+06	1.51882e+07	9.92973e+06	9.43156e+06	1.69661e+07	8.56143e+06	6.06285e+06	6.60503e+06	2.24038e+07	3.63489e+07	4.13485e+07	1.92982e+07	1.46972e+07	3.38527e+07	1.31988e+07	1.71636e+07	2.50147e+07	1.41693e+07	1.45822e+07
Q31QC9	8	8	394.97	0.00636463	0.0603844	4.86269	0.935389	High light	Low light 5h	66267	Q31QC9_SYNE7 Uncharacterized protein OS=Synechococcus elongatus (strain PCC 7942) GN=Synpcc7942_0708 PE=4 SV=1	1.29657e+06	1.60274e+06	1.72712e+06	1.42469e+06	5.31609e+06	5.02837e+06	1.29023e+06	2.42215e+06	3.94771e+06	1.11255e+06	1.55588e+06	2.13891e+06	1.12532e+06	1.24173e+06	2.11957e+06	803996	1.3029e+06	1.23665e+06	611625	731952	1.07672e+06	717215	797097	1.03107e+06	1.01869e+06	1.49377e+06	1.7359e+06	1.80768e+06	6.01069e+06	5.44046e+06	1.50271e+06	2.37482e+06	3.35732e+06	1.00527e+06	1.56096e+06	1.80388e+06	974313	1.06881e+06
Q31MC8	13	12	1197.24	0.00655663	0.0618196	4.08752	0.933719	GL	Low light 1h	62447	Q31MC8_SYNE7 Uncharacterized protein OS=Synechococcus elongatus (strain PCC 7942) GN=Synpcc7942_1761 PE=4 SV=1	2.20884e+07	2.2091e+07	2.33622e+07	4.79532e+06	5.21553e+06	1.12726e+07	2.81032e+06	3.72859e+06	9.98497e+06	5.81916e+06	5.00067e+06	1.05827e+07	4.75066e+06	7.15517e+06	1.27909e+07	8.12493e+06	8.97392e+06	1.03168e+07	6.86048e+06	8.78491e+06	9.04312e+06	8.55611e+06	1.12332e+07	1.34186e+07	1.73545e+07	2.0589e+07	2.34809e+07	6.08439e+06	5.89699e+06	1.21964e+07	3.27312e+06	3.65573e+06	8.49167e+06	5.25801e+06	5.01701e+06	8.92505e+06	4.11317e+06	6.15875e+06
Q31KG5	2	2	191.11	0.00661044	0.0619423	5.29217	0.933254	GL	Low light 1h	29366	Q31KG5_SYNE7 Uncharacterized protein OS=Synechococcus elongatus (strain PCC 7942) GN=Synpcc7942_2424 PE=4 SV=1	5.30518e+06	8.31623e+06	9.28727e+06	714602	1.95219e+06	2.87242e+06	706605	1.58191e+06	2.04027e+06	1.25169e+06	2.69379e+06	3.72109e+06	996206	1.62136e+06	3.87295e+06	3.05751e+06	2.45473e+06	3.89483e+06	3.61854e+06	4.01858e+06	3.65984e+06	4.04586e+06	3.59634e+06	4.43054e+06	4.16818e+06	7.7508e+06	9.33446e+06	906700	2.20726e+06	3.10783e+06	822966	1.551e+06	1.73514e+06	1.13099e+06	2.7026e+06	3.13822e+06	862526	1.39557e+06
Q31L98	4	4	242.54	0.00668621	0.0622679	2.47871	0.932602	GL	Low light 1h	17049	Q31L98_SYNE7 Uncharacterized protein OS=Synechococcus elongatus (strain PCC 7942) GN=Synpcc7942_2141 PE=4 SV=1	4.70487e+06	3.92694e+06	3.68375e+06	1.61754e+06	1.55156e+06	1.83533e+06	1.21563e+06	1.572e+06	2.18091e+06	1.45463e+06	1.58482e+06	2.21975e+06	1.41966e+06	1.80349e+06	2.87294e+06	1.56703e+06	1.65965e+06	2.83864e+06	1.69047e+06	2.27048e+06	2.82322e+06	2.17602e+06	2.65973e+06	3.88412e+06	3.69653e+06	3.65994e+06	3.70246e+06	2.05236e+06	1.75429e+06	1.98574e+06	1.41581e+06	1.54128e+06	1.85475e+06	1.31436e+06	1.59e+06	1.87205e+06	1.22916e+06	1.55234e+06
Q31NP2	4	4	262.04	0.00676009	0.062572	4.18003	0.931969	Low light 4h	High light	49490	Q31NP2_SYNE7 Malate dehydrogenase (Oxaloacetate decarboxylating) OS=Synechococcus elongatus (strain PCC 7942) GN=Synpcc7942_1297 PE=3 SV=1	842732	827557	842205	329658	361061	341462	835066	699559	1.4403e+06	858475	1.01977e+06	2.27129e+06	843333	1.08017e+06	2.11455e+06	1.07667e+06	1.1515e+06	2.08638e+06	870652	1.2431e+06	1.21107e+06	793184	949262	2.13655e+06	662118	771290	846484	418275	408237	369446	972582	685889	1.2249e+06	775692	1.02311e+06	1.91552e+06	730167	929750
Q31RD4	1	1	29.4	0.00697686	0.0641871	3.55276	0.930124	High light	Low light 5h	34200	Q31RD4_SYNE7 Na+-dependent transporter-like OS=Synechococcus elongatus (strain PCC 7942) GN=Synpcc7942_0353 PE=4 SV=1	193920	384969	300549	198564	469579	487735	130928	183582	186826	201072	190184	188771	254554	250322	127432	162487	168248	192352	173276	66837.9	85233	232635	268884	303360	152359	358794	302076	251942	530934	527707	152489	179995	158885	181683	190806	159202	220396	215462
P04997	9	1	1086.18	0.00749629	0.0682305	3.79445	0.925785	High light	Low light 2h	39954	PSBA2_SYNE7 Photosystem II protein D1 2 OS=Synechococcus elongatus (strain PCC 7942) OX=1140 GN=psbA2 PE=3 SV=1	428588	211442	238709	500569	661550	698579	159379	214481	336884	116955	158138	215280	161886	217014	322792	129586	217221	253234	119092	227683	294488	200507	196803	304787	336733	197066	239922	635131	747989	755830	185625	210290	286502	105677	158655	181559	140163	186793
Q8L1E4	1	1	52.21	0.00750626	0.0682305	1.8587	0.925703	GL	Low light 3h	63458	Q8L1E4_SYNE7 Na+/H+ antiporter OS=Synechococcus elongatus (strain PCC 7942) GN=nha PE=4 SV=1	201698	239508	212149	124871	215651	229483	120575	136362	128483	116547	126714	110952	122053	94723.8	134736	135833	116232	176667	129604	106507	147206	158419	114671	168671	158470	223224	213227	158439	243827	248290	140431	133697	109268	105308	127128	93572.3	105675	81532.7
Q31NJ3	2	2	120.93	0.00768949	0.0694801	1.9868	0.9242	High light	GL	11439	Q31NJ3_SYNE7 NAD(P)H-quinone oxidoreductase subunit 4L OS=Synechococcus elongatus (strain PCC 7942) OX=1140 GN=ndhE PE=3 SV=1	7.19178e+06	5.62332e+06	4.02279e+06	8.07097e+06	1.43169e+07	1.10656e+07	6.5732e+06	1.05534e+07	9.26868e+06	7.58427e+06	7.45249e+06	7.68536e+06	8.24828e+06	8.89844e+06	8.017e+06	6.38504e+06	7.74105e+06	6.49516e+06	5.77836e+06	5.10506e+06	6.71753e+06	6.3924e+06	5.42975e+06	7.63601e+06	5.65044e+06	5.24098e+06	4.04322e+06	1.02406e+07	1.61876e+07	1.19725e+07	7.65566e+06	1.03471e+07	7.88251e+06	6.85292e+06	7.47685e+06	6.48154e+06	7.14145e+06	7.65926e+06
Q31KK4	1	1	41.84	0.00778265	0.0699057	6.11324	0.923441	Low light 6h	High light	37402	Q31KK4_SYNE7 Uncharacterized protein OS=Synechococcus elongatus (strain PCC 7942) GN=Synpcc7942_2385 PE=4 SV=1	351625	290693	152822	42587.5	52223.4	49592.3	15793.2	111729	160460	81808.8	105571	150215	82939.5	165072	193349	181601	220417	235049	168359	165913	284393	211630	232677	438465	276265	270928	153599	54035.8	59046.9	53656.6	18394	109546	136462	73919.9	105916	126685	71810	142084
Q31QS3	2	2	108.7	0.00783366	0.06995	3.20778	0.923027	GL	Low light 3h	26140	Q31QS3_SYNE7 ATPase OS=Synechococcus elongatus (strain PCC 7942) GN=Synpcc7942_0564 PE=3 SV=1	403543	347289	547925	179329	256296	486527	137915	137544	248397	135601	142380	163455	170890	58653.9	175333	112263	121453	189866	106463	167696	189997	183584	169155	197835	317056	323676	550709	227536	289784	526400	160626	134856	211248	122525	142845	137852	147959	50485.9
Q8KUW7	1	1	39.95	0.00812281	0.0721078	7.16535	0.920699	GL	Low light 2h	34105	Q8KUW7_SYNE7 ANL06 OS=Synechococcus elongatus (strain PCC 7942) GN=Synpcc7942_B2635 PE=4 SV=2	3.25837e+06	3.0813e+06	2.87892e+06	1.16319e+06	515986	510323	2.27102e+06	348254	297579	757560	329945	199046	1.0016e+06	331775	320192	531493	367063	407301	670254	494501	460294	728988	1.06921e+06	706354	2.56004e+06	2.87179e+06	2.89355e+06	1.47587e+06	583404	552145	2.645e+06	341449	253075	684508	331024	167868	867199	285572
Q31Q03	1	1	49.57	0.00818117	0.0722035	2.37195	0.920233	High light	GL	41228	RUVB_SYNE7 Holliday junction ATP-dependent DNA helicase RuvB OS=Synechococcus elongatus (strain PCC 7942) GN=ruvB PE=3 SV=1	108626	57970.7	91284.6	165384	250428	195871	182780	98723.2	205989	180341	128052	172250	142973	92420.1	102317	82904.5	101813	115086	75795	93761	128565	79862	81755.1	128399	85345.6	54029.2	91748.4	209843	283149	211923	212880	96794.1	175183	162951	128470	145269	123787	79549.8
Q31KD9	12	12	919.92	0.00824302	0.0723101	3.46388	0.919741	GL	Low light 1h	80374	Q31KD9_SYNE7 General secretion pathway protein D OS=Synechococcus elongatus (strain PCC 7942) GN=Synpcc7942_2450 PE=3 SV=1	2.14059e+07	2.56916e+07	2.74868e+07	5.37761e+06	8.22155e+06	1.72133e+07	6.71389e+06	4.41038e+06	1.04077e+07	8.6101e+06	8.40882e+06	1.35344e+07	6.7365e+06	8.90077e+06	1.40686e+07	9.43316e+06	9.97993e+06	1.3911e+07	1.05621e+07	1.23579e+07	1.12561e+07	1.21542e+07	1.43055e+07	1.80899e+07	1.68182e+07	2.39448e+07	2.76265e+07	6.8232e+06	9.29578e+06	1.8624e+07	7.81951e+06	4.32419e+06	8.85123e+06	7.77982e+06	8.4363e+06	1.14144e+07	5.83254e+06	7.66126e+06
Q31KT6	3	3	173.43	0.00828851	0.0723101	3.24247	0.91938	Low light 1h	GL	29714	Q31KT6_SYNE7 Dihydropteroate synthase OS=Synechococcus elongatus (strain PCC 7942) GN=Synpcc7942_2303 PE=3 SV=1	677478	346970	296713	666793	486661	354131	1.54316e+06	804622	1.93604e+06	910525	698198	1.43434e+06	509888	849504	967192	632173	699959	923366	485366	455402	679998	515616	533355	700159	532281	323379	298220	846039	550249	383153	1.79728e+06	788899	1.6465e+06	822723	700480	1.20966e+06	441467	731204
P38023	7	6	387.46	0.00836189	0.0725334	2.78324	0.918798	Low light 3h	GL	45674	SIGA1_SYNE7 RNA polymerase sigma factor SigA1 OS=Synechococcus elongatus (strain PCC 7942) GN=sigA1 PE=3 SV=2	1.35961e+06	669812	667663	1.33031e+06	1.16694e+06	1.06618e+06	1.33535e+06	2.11517e+06	3.33783e+06	1.71193e+06	2.82061e+06	2.55586e+06	1.59436e+06	2.73935e+06	3.17293e+06	1.63062e+06	2.83987e+06	2.21371e+06	1.41335e+06	1.61012e+06	2.27052e+06	1.23016e+06	1.33827e+06	1.91779e+06	1.06822e+06	624271	671055	1.68792e+06	1.31941e+06	1.15356e+06	1.55526e+06	2.07384e+06	2.83864e+06	1.54685e+06	2.82982e+06	2.15552e+06	1.38041e+06	2.35787e+06
Q31MR8	7	7	329.09	0.00857395	0.0739503	1.75233	0.91713	Low light 3h	GL	60368	Q31MR8_SYNE7 Elongator protein 3/MiaB/NifB OS=Synechococcus elongatus (strain PCC 7942) GN=Synpcc7942_1621 PE=4 SV=1	3.33157e+06	2.44147e+06	2.19079e+06	3.88652e+06	3.04119e+06	2.72381e+06	3.17084e+06	3.93607e+06	3.37427e+06	3.09701e+06	4.02724e+06	4.10914e+06	3.95324e+06	5.04481e+06	4.95721e+06	3.77929e+06	4.75577e+06	4.1794e+06	3.10883e+06	3.04756e+06	3.78762e+06	3.33361e+06	3.11617e+06	3.87438e+06	2.61755e+06	2.27547e+06	2.20192e+06	4.93128e+06	3.43856e+06	2.94704e+06	3.69301e+06	3.85915e+06	2.86963e+06	2.79837e+06	4.0404e+06	3.46549e+06	3.42276e+06	4.34228e+06
Q31M18	1	1	32.27	0.00905021	0.0776171	2.66432	0.913442	GL	Low light 5h	19674	Q31M18_SYNE7 Uncharacterized protein OS=Synechococcus elongatus (strain PCC 7942) GN=Synpcc7942_1871 PE=4 SV=1	286419	446502	431783	126036	193988	313047	145164	169036	184829	188214	156277	142528	266875	113311	132712	169828	147490	154392	161028	124520	151601	165584	160811	209971	225034	416144	433976	159917	219335	338702	169069	165733	157187	170065	156787	120203	231064	97531.7
Q31QH5	4	4	281.51	0.00911316	0.0777178	5.26658	0.912961	GL	Low light 2h	31776	Q31QH5_SYNE7 Uncharacterized protein OS=Synechococcus elongatus (strain PCC 7942) GN=Synpcc7942_0662 PE=4 SV=1	7.33602e+06	4.49899e+06	5.27699e+06	533731	1.38187e+06	1.87549e+06	647085	925721	2.08939e+06	635086	744972	1.86911e+06	981149	1.27678e+06	2.35009e+06	984954	2.12621e+06	2.5944e+06	1.37353e+06	1.54197e+06	3.48421e+06	2.27165e+06	2.38166e+06	4.07961e+06	5.76377e+06	4.19309e+06	5.3038e+06	677207	1.56243e+06	2.0292e+06	753645	907631	1.77691e+06	573844	747407	1.57633e+06	849490	1.09898e+06
Q31KF7	1	1	40.97	0.00937941	0.0795416	2.24239	0.910939	High light	GL	23307	Q31KF7_SYNE7 Uncharacterized protein OS=Synechococcus elongatus (strain PCC 7942) GN=Synpcc7942_2432 PE=4 SV=1	558578	372877	378229	612903	1.28306e+06	1.04086e+06	544815	714919	679335	621212	625057	438170	440078	632428	456874	530317	563002	481585	428435	432520	561464	463623	389472	557950	438863	347524	380150	777662	1.45071e+06	1.12616e+06	634533	700949	577738	561309	627100	369536	381025	544358
Q31NI7	18	17	1360.3	0.00947423	0.0798993	2.93567	0.910225	GL	High light	72862	Q31NI7_SYNE7 Acetyl-coenzyme A synthetase OS=Synechococcus elongatus (strain PCC 7942) GN=acsA PE=3 SV=1	5.50191e+07	3.43302e+07	2.89854e+07	1.59218e+07	1.27741e+07	1.16134e+07	1.1861e+07	1.96791e+07	3.56683e+07	1.90901e+07	2.38128e+07	3.41758e+07	2.23134e+07	2.98551e+07	4.24864e+07	3.02697e+07	3.35505e+07	3.69336e+07	2.53721e+07	2.63449e+07	3.61686e+07	3.12597e+07	3.30451e+07	4.45338e+07	4.32274e+07	3.1996e+07	2.91326e+07	2.02019e+07	1.44431e+07	1.25651e+07	1.38142e+07	1.92945e+07	3.0334e+07	1.72492e+07	2.38906e+07	2.88226e+07	1.93192e+07	2.56976e+07
Q31JZ7	6	6	244.49	0.00972145	0.0811178	2.41099	0.908377	Low light 1h	GL	21695	Q31JZ7_SYNE7 Orotate phosphoribosyltransferase OS=Synechococcus elongatus (strain PCC 7942) GN=pyrE PE=3 SV=1	716388	831059	720673	2.14128e+06	986698	916309	1.69685e+06	1.75903e+06	2.01253e+06	1.08741e+06	1.54546e+06	1.84845e+06	1.40594e+06	1.30753e+06	2.13044e+06	1.03822e+06	920758	1.51842e+06	944145	908169	1.10711e+06	986159	935969	1.2252e+06	562852	774554	724334	2.7169e+06	1.11562e+06	991404	1.97628e+06	1.72466e+06	1.71154e+06	982553	1.55051e+06	1.55891e+06	1.21728e+06	1.12544e+06
Q31KH7	10	9	562.01	0.00972558	0.0811178	3.06711	0.908346	GL	High light	30583	Q31KH7_SYNE7 SPFH domain, Band 7 family protein OS=Synechococcus elongatus (strain PCC 7942) GN=Synpcc7942_2412 PE=4 SV=1	8.15306e+06	7.61964e+06	6.34846e+06	1.59574e+06	2.57971e+06	3.03694e+06	1.44009e+06	2.10792e+06	3.87069e+06	1.82462e+06	3.07222e+06	4.13969e+06	2.58082e+06	3.49954e+06	5.09858e+06	2.84504e+06	3.62379e+06	4.6489e+06	3.33468e+06	3.47732e+06	3.70416e+06	3.867e+06	3.43872e+06	6.58019e+06	6.4057e+06	7.10156e+06	6.38072e+06	2.0247e+06	2.91677e+06	3.28583e+06	1.67724e+06	2.06673e+06	3.29181e+06	1.64867e+06	3.08226e+06	3.49126e+06	2.23451e+06	3.0122e+06
Q31K44	5	5	376.92	0.00990296	0.0821459	7.17072	0.907032	Low light 4h	High light	42561	Q31K44_SYNE7 L-aspartate aminotransferase OS=Synechococcus elongatus (strain PCC 7942) GN=Synpcc7942_2545 PE=3 SV=1	849449	985287	608992	457663	227378	317471	414370	815832	2.07064e+06	711257	2.56951e+06	3.57382e+06	628964	2.28871e+06	3.88741e+06	1.8903e+06	2.50911e+06	2.78933e+06	1.47747e+06	2.07308e+06	1.63918e+06	1.49657e+06	1.45276e+06	2.59809e+06	667395	918296	612086	580691	257087	343489	482607	799890	1.76097e+06	642670	2.5779e+06	3.01402e+06	544564	1.96999e+06
Q31R88	7	7	576.63	0.0100264	0.0827179	5.20908	0.906124	GL	Low light 1h	26618	Q31R88_SYNE7 Uncharacterized protein OS=Synechococcus elongatus (strain PCC 7942) GN=Synpcc7942_0399 PE=4 SV=1	1.18298e+07	1.72778e+07	2.02526e+07	2.68207e+06	4.6958e+06	9.59108e+06	2.2782e+06	2.59526e+06	4.60233e+06	1.75675e+06	2.90064e+06	4.91915e+06	1.57836e+06	3.22828e+06	5.65974e+06	2.08769e+06	3.97003e+06	5.08032e+06	2.44692e+06	3.58449e+06	4.99887e+06	2.97101e+06	6.04937e+06	8.77363e+06	9.29446e+06	1.6103e+07	2.03555e+07	3.40305e+06	5.30935e+06	1.03771e+07	2.65337e+06	2.54455e+06	3.91404e+06	1.58735e+06	2.91012e+06	4.14863e+06	1.36656e+06	2.77871e+06
O32463	7	7	351.57	0.0101133	0.0829838	2.68833	0.905487	Low light 1h	GL	35453	GSHB_SYNE7 Glutathione synthetase OS=Synechococcus elongatus (strain PCC 7942) GN=gshB PE=3 SV=1	1.69464e+06	1.33784e+06	1.288e+06	2.6897e+06	2.08627e+06	1.84036e+06	2.74798e+06	4.23851e+06	4.62838e+06	2.46543e+06	3.30966e+06	4.18116e+06	2.27224e+06	3.39382e+06	4.94201e+06	2.58322e+06	3.02062e+06	4.2832e+06	2.025e+06	2.56436e+06	3.60695e+06	2.12818e+06	2.44924e+06	3.53674e+06	1.33145e+06	1.24688e+06	1.29454e+06	3.41274e+06	2.35886e+06	1.99118e+06	3.20051e+06	4.15568e+06	3.93619e+06	2.22768e+06	3.32048e+06	3.52623e+06	1.96733e+06	2.92121e+06
Q31PN2	6	6	297.44	0.0104242	0.084788	2.95415	0.903228	High light	GL	23828	Q31PN2_SYNE7 Cob(I)yrinic acid a,c-diamide adenosyltransferase OS=Synechococcus elongatus (strain PCC 7942) GN=Synpcc7942_0957 PE=4 SV=1	746067	817103	857402	2.46535e+06	2.69924e+06	1.98616e+06	1.03365e+06	1.45492e+06	2.43326e+06	1.39325e+06	1.14606e+06	2.07823e+06	791842	679619	1.91747e+06	987204	726003	1.38807e+06	821737	739574	1.10768e+06	751577	767297	1.20071e+06	586170	761546	861759	3.12808e+06	3.05192e+06	2.14893e+06	1.20387e+06	1.42649e+06	2.06935e+06	1.2589e+06	1.14981e+06	1.7527e+06	685586	584977
Q31N85	4	4	204.21	0.0104449	0.084788	1.7896	0.903079	Low light 3h	GL	37152	PLSX_SYNE7 Phosphate acyltransferase OS=Synechococcus elongatus (strain PCC 7942) GN=plsX PE=3 SV=1	1.16454e+06	1.32424e+06	1.11707e+06	1.79627e+06	1.56393e+06	1.5439e+06	1.57322e+06	1.73186e+06	2.60549e+06	1.67059e+06	2.07339e+06	2.40371e+06	1.95414e+06	2.23106e+06	2.26783e+06	1.44747e+06	1.6228e+06	1.88188e+06	1.12998e+06	1.28504e+06	1.69588e+06	1.23396e+06	1.2675e+06	1.94656e+06	914957	1.2342e+06	1.12274e+06	2.27914e+06	1.76827e+06	1.67043e+06	1.8323e+06	1.69802e+06	2.21583e+06	1.5095e+06	2.08017e+06	2.0272e+06	1.69192e+06	1.92036e+06
Q31LW9	9	9	411.07	0.0107194	0.0854068	3.38512	0.90111	Low light 3h	High light	97674	SYL_SYNE7 Leucine--tRNA ligase OS=Synechococcus elongatus (strain PCC 7942) GN=leuS PE=3 SV=1	1.77024e+06	789026	412783	700876	538044	521415	730216	969085	1.21993e+06	888609	1.27354e+06	1.70561e+06	1.53583e+06	2.23921e+06	2.18391e+06	1.74314e+06	2.50006e+06	1.37843e+06	947293	1.46829e+06	1.23624e+06	1.11786e+06	1.06009e+06	1.58057e+06	1.39084e+06	735378	414880	889283	608345	564147	850465	950148	1.03749e+06	802920	1.27771e+06	1.43845e+06	1.32974e+06	1.92738e+06
Q31PN9	1	1	66.26	0.01072	0.0854068	28.0476	0.901106	Low light 2h	High light	47982	Q31PN9_SYNE7 Putative multiple sugar transport system substrate-binding protein OS=Synechococcus elongatus (strain PCC 7942) GN=Synpcc7942_0950 PE=4 SV=1	211925	379691	366596	104338	230535	272735	368686	828667	3.32192e+06	1.21721e+06	3.13065e+06	1.26941e+07	348266	2.0246e+06	9.4051e+06	2.11056e+06	2.44183e+06	7.01793e+06	1.48203e+06	2.01377e+06	4.29272e+06	1.0611e+06	931925	4.47653e+06	166505	353876	368458	132386	260657	295086	429400	812474	2.82511e+06	1.09983e+06	3.14088e+06	1.07057e+07	301533	1.74266e+06
Q31N41	1	1	45.66	0.0107202	0.0854068	3.77948	0.901105	High light	GL	7630	Q31N41_SYNE7 Uncharacterized protein OS=Synechococcus elongatus (strain PCC 7942) GN=Synpcc7942_1498 PE=4 SV=1	349134	215953	190743	654868	1.00637e+06	1.19541e+06	205513	517536	734650	622040	487950	608438	404773	575109	701685	412035	420240	499604	429591	356032	533792	373220	353836	572225	274307	201270	191712	830908	1.13786e+06	1.29338e+06	239356	507423	624780	562056	489545	513134	350458	495020
Q31RN4	1	1	42.39	0.0107462	0.0854068	Infinity	0.90092	High light	Low light 4h	17853	Q31RN4_SYNE7 Uncharacterized protein OS=Synechococcus elongatus (strain PCC 7942) GN=Synpcc7942_0253 PE=4 SV=1	10557	9959.68	0	6206.75	109632	38492.3	396.316	2965	3475.6	843.476	921.306	0	706.295	1414.03	1548.32	0	0	0	0	1022.43	0	3522.84	2668.74	897.37	8294.45	9282.51	0	7875.23	123957	41646.8	461.58	2907.06	2955.81	762.139	924.317	0	611.518	1217.11
Q31QT4	11	9	594.9	0.0108394	0.0856988	3.14063	0.900257	High light	GL	48777	Q31QT4_SYNE7 Secretion protein HlyD OS=Synechococcus elongatus (strain PCC 7942) GN=Synpcc7942_0553 PE=4 SV=1	1.94596e+06	1.74073e+06	1.79202e+06	3.90404e+06	6.31995e+06	6.98262e+06	1.952e+06	3.30978e+06	6.07602e+06	2.39761e+06	4.4e+06	4.93465e+06	2.56023e+06	3.46657e+06	4.7611e+06	2.64984e+06	3.48619e+06	3.00885e+06	2.04631e+06	2.30929e+06	2.45419e+06	2.01181e+06	2.03405e+06	2.99706e+06	1.5289e+06	1.62238e+06	1.80113e+06	4.95352e+06	7.14571e+06	7.55486e+06	2.27345e+06	3.2451e+06	5.16732e+06	2.16641e+06	4.41438e+06	4.1617e+06	2.21668e+06	2.98382e+06
Q8KPT7	6	5	443.24	0.0113449	0.0892307	6.31126	0.896706	GL	High light	16824	Q8KPT7_SYNE7 Integral membrane protein-like OS=Synechococcus elongatus (strain PCC 7942) GN=SED0021 PE=4 SV=1	1.3773e+07	8.58236e+06	8.46721e+06	1.54793e+06	1.33194e+06	2.00387e+06	1.41657e+06	1.6802e+06	6.52853e+06	2.42877e+06	2.69085e+06	9.95112e+06	3.4148e+06	6.40049e+06	1.25434e+07	4.1987e+06	8.81346e+06	1.14467e+07	4.30873e+06	6.9309e+06	1.15344e+07	5.70708e+06	8.13109e+06	1.44272e+07	1.08212e+07	7.99883e+06	8.51023e+06	1.96405e+06	1.50597e+06	2.16809e+06	1.64985e+06	1.64736e+06	5.55216e+06	2.19456e+06	2.69965e+06	8.3924e+06	2.95658e+06	5.50917e+06
Q31LF9	19	19	1250.35	0.011462	0.089687	4.42965	0.895893	High light	Low light 5h	89427	PHK_SYNE7 Probable phosphoketolase OS=Synechococcus elongatus (strain PCC 7942) GN=Synpcc7942_2080 PE=3 SV=1	7.44735e+06	7.85663e+06	5.87308e+06	3.81176e+07	1.00483e+07	7.60581e+06	8.35551e+06	1.2107e+07	8.87605e+06	6.13844e+06	1.04187e+07	7.74704e+06	5.24388e+06	7.14616e+06	7.73663e+06	4.90834e+06	6.46045e+06	5.52025e+06	4.16302e+06	3.98065e+06	4.44688e+06	4.72255e+06	3.91974e+06	5.54471e+06	5.85124e+06	7.32244e+06	5.90292e+06	4.83643e+07	1.13612e+07	8.22914e+06	9.73147e+06	1.18704e+07	7.5486e+06	5.54651e+06	1.04528e+07	6.53356e+06	4.54021e+06	6.151e+06
Q31PZ0	6	4	259.36	0.0116831	0.0909486	2.10987	0.894369	High light	Low light 6h	111251	Q31PZ0_SYNE7 UvrABC system protein A OS=Synechococcus elongatus (strain PCC 7942) GN=uvrA PE=3 SV=1	510226	372806	528369	1.0647e+06	996381	791524	531439	849643	829572	540879	864579	735991	350237	551172	725161	488466	658462	630827	412333	578717	499129	364075	437105	550847	400875	347459	531053	1.35091e+06	1.12657e+06	856392	618955	833040	705506	488721	867405	620707	303239	474417
Q8VPU9	4	4	236.61	0.0118093	0.0912377	2.49612	0.893505	GL	High light	53371	Q8VPU9_SYNE7 NADPH dehydrogenase subunit 4 OS=Synechococcus elongatus (strain PCC 7942) OX=1140 GN=ndhD4 PE=4 SV=1	4.27659e+06	2.83213e+06	2.77791e+06	980508	1.64691e+06	1.33338e+06	1.21374e+06	1.43818e+06	2.19675e+06	1.33213e+06	1.44004e+06	2.17995e+06	1.20717e+06	2.36089e+06	2.9032e+06	2.34699e+06	2.41138e+06	2.91587e+06	1.92812e+06	2.28914e+06	3.01426e+06	2.52637e+06	2.30793e+06	3.68978e+06	3.36003e+06	2.63957e+06	2.79203e+06	1.24409e+06	1.8621e+06	1.44265e+06	1.41361e+06	1.41007e+06	1.86822e+06	1.20367e+06	1.44475e+06	1.83849e+06	1.04519e+06	2.03212e+06
Q31PT8	8	6	473.67	0.0118405	0.0912377	1.607	0.893292	GL	Low light 1h	33373	Q31PT8_SYNE7 Haloalkane dehalogenase OS=Synechococcus elongatus (strain PCC 7942) GN=Synpcc7942_0901 PE=4 SV=1	6.94804e+06	6.19679e+06	5.07192e+06	4.59813e+06	3.63186e+06	3.80566e+06	3.13539e+06	3.67589e+06	4.52461e+06	4.18149e+06	3.90582e+06	4.0108e+06	4.8487e+06	4.39329e+06	4.46794e+06	4.33962e+06	4.82027e+06	3.91227e+06	3.65394e+06	4.6095e+06	4.13251e+06	3.85164e+06	5.26771e+06	5.33035e+06	5.45894e+06	5.77546e+06	5.09769e+06	5.83418e+06	4.10639e+06	4.11754e+06	3.65172e+06	3.60406e+06	3.84793e+06	3.77827e+06	3.91858e+06	3.38256e+06	4.19806e+06	3.78149e+06
Q31SA6	2	1	53.01	0.0120536	0.0923425	3.22888	0.891844	GL	Low light 2h	46294	Q31SA6_SYNE7 Aminotransferase OS=Synechococcus elongatus (strain PCC 7942) GN=Synpcc7942_0031 PE=3 SV=1	5.46116e+06	2.74819e+06	3.4248e+06	1.96014e+06	953074	1.20927e+06	1.58737e+06	1.08724e+06	1.74637e+06	1.24584e+06	474670	1.88265e+06	1.45917e+06	1.50663e+06	1.9774e+06	1.82957e+06	1.91425e+06	2.55909e+06	1.68796e+06	1.76511e+06	2.42897e+06	1.91817e+06	2.60486e+06	3.77464e+06	4.29072e+06	2.56134e+06	3.4422e+06	2.48707e+06	1.0776e+06	1.30838e+06	1.84877e+06	1.066e+06	1.48519e+06	1.1257e+06	476221	1.58776e+06	1.26337e+06	1.29682e+06
Q31RT7	1	1	92.44	0.0121055	0.0923425	4.34149	0.891493	High light	GL	19818	Q31RT7_SYNE7 Uncharacterized protein OS=Synechococcus elongatus (strain PCC 7942) GN=Synpcc7942_0200 PE=4 SV=1	971978	877221	795624	1.68544e+06	4.24043e+06	5.55659e+06	1.53368e+06	2.4386e+06	3.20676e+06	1.46596e+06	2.37875e+06	3.0683e+06	1.38207e+06	1.87196e+06	2.65596e+06	1.47295e+06	1.68728e+06	2.23985e+06	1.58887e+06	1.44454e+06	1.74577e+06	1.48013e+06	1.27344e+06	2.27011e+06	763664	817577	799666	2.13852e+06	4.79449e+06	6.01197e+06	1.78625e+06	2.39094e+06	2.72718e+06	1.3246e+06	2.38653e+06	2.58769e+06	1.19661e+06	1.61128e+06
Q8VPV9	2	2	163.47	0.0122549	0.0930147	3.15987	0.890487	High light	GL	66086	Q8VPV9_SYNE7 NAD(P)H dehydrogenase, subunit NdhF3 family OS=Synechococcus elongatus (strain PCC 7942) OX=1140 GN=ndhF3 PE=4 SV=1	1.34866e+06	634255	996903	1.91309e+06	4.25567e+06	3.2471e+06	1.46908e+06	3.67246e+06	2.82708e+06	2.35642e+06	2.82571e+06	2.86914e+06	1.55008e+06	1.34038e+06	3.05135e+06	2.48585e+06	1.70433e+06	2.24052e+06	1.95899e+06	1.83277e+06	1.97383e+06	1.81462e+06	1.38332e+06	1.76156e+06	1.05962e+06	591131	1.00197e+06	2.42736e+06	4.81171e+06	3.51321e+06	1.711e+06	3.60069e+06	2.40428e+06	2.12919e+06	2.83495e+06	2.41972e+06	1.34208e+06	1.15372e+06
Q31QK7	3	3	149.27	0.0124683	0.0941634	6.34678	0.88906	High light	Low light 5h	41149	Q31QK7_SYNE7 Uncharacterized protein OS=Synechococcus elongatus (strain PCC 7942) GN=Synpcc7942_0630 PE=4 SV=1	275274	209180	359742	192523	719440	1.56248e+06	183033	109105	227030	124446	123947	209393	126286	118637	146563	98001.5	195087	209207	103856	121795	164223	152242	153080	203220	216278	194958	361570	244277	813442	1.69053e+06	213175	106973	193077	112445	124352	176594	109340	102116
Q31KH9	3	2	97.53	0.0126748	0.0952495	8.29543	0.887689	High light	Low light 4h	39261	Q31KH9_SYNE7 Adenosine deaminase OS=Synechococcus elongatus (strain PCC 7942) GN=Synpcc7942_2410 PE=4 SV=1	34728.3	23096.5	25198.6	230866	53174.5	79319.3	14179.7	54288.7	46345.5	11489.2	40043.4	26659.1	10322.3	15539.4	26127	17178.7	15944.9	10678.8	7403.93	35704.3	11548.6	24697.1	23649.7	25679.5	27285.3	21526.1	25326.7	292927	60122.3	85819.8	16514.7	53227.8	39414.4	10381.3	40174.3	22483.3	8937.18	13375.4
Q31L79	8	8	451.17	0.0127401	0.0952685	2.65188	0.887258	Low light 4h	High light	42498	Q31L79_SYNE7 Alanine-glyoxylate aminotransferase OS=Synechococcus elongatus (strain PCC 7942) GN=Synpcc7942_2160 PE=3 SV=1	6.3326e+06	4.89262e+06	2.88603e+06	4.4177e+06	4.27855e+06	2.40168e+06	3.39205e+06	6.26782e+06	6.26553e+06	5.46559e+06	1.10962e+07	9.13199e+06	5.50057e+06	1.1826e+07	9.93917e+06	8.27185e+06	1.27136e+07	8.44491e+06	6.01468e+06	9.95119e+06	7.99696e+06	7.28337e+06	8.09229e+06	1.0728e+07	4.9754e+06	4.55996e+06	2.90069e+06	5.60525e+06	4.83758e+06	2.59851e+06	3.95064e+06	6.14533e+06	5.32849e+06	4.93854e+06	1.11325e+07	7.70157e+06	4.76246e+06	1.01791e+07
Q31RS5	10	10	643.03	0.0136129	0.101296	3.43862	0.881591	Low light 2h	GL	39411	AROC_SYNE7 Chorismate synthase OS=Synechococcus elongatus (strain PCC 7942) GN=aroC PE=3 SV=1	1.89984e+06	1.45206e+06	1.36447e+06	3.07514e+06	1.86537e+06	2.1361e+06	2.90794e+06	5.27197e+06	7.31234e+06	3.00909e+06	6.39016e+06	6.81857e+06	2.4374e+06	5.21368e+06	7.89722e+06	3.94421e+06	5.87955e+06	5.43409e+06	2.73097e+06	3.71107e+06	5.15167e+06	2.6336e+06	3.62345e+06	5.73306e+06	1.49267e+06	1.35333e+06	1.3714e+06	3.90179e+06	2.1091e+06	2.31116e+06	3.38681e+06	5.16894e+06	6.21875e+06	2.71892e+06	6.41104e+06	5.75052e+06	2.11033e+06	4.48763e+06
Q31QE2	7	7	424.12	0.0137609	0.101898	3.45763	0.880648	Low light 3h	Low light 1h	19379	NRDR_SYNE7 Transcriptional repressor NrdR OS=Synechococcus elongatus (strain PCC 7942) GN=nrdR PE=3 SV=1	2.15553e+06	1.4933e+06	1.31729e+06	847119	1.04107e+06	1.01898e+06	501557	778988	1.28942e+06	933091	1.27901e+06	2.90498e+06	1.47984e+06	2.61217e+06	4.79396e+06	1.82384e+06	2.98049e+06	3.73599e+06	1.57382e+06	2.10627e+06	2.76659e+06	1.83193e+06	1.76274e+06	3.21662e+06	1.69356e+06	1.39177e+06	1.32399e+06	1.07484e+06	1.1771e+06	1.10249e+06	584152	763765	1.09658e+06	843112	1.28319e+06	2.44995e+06	1.28126e+06	2.24841e+06
Q31RD1	1	1	27.15	0.0138365	0.10196	2.15288	0.880167	Low light 2h	High light	8314	Q31RD1_SYNE7 Uncharacterized protein OS=Synechococcus elongatus (strain PCC 7942) GN=Synpcc7942_0356 PE=4 SV=1	434881	510237	235928	204224	305497	255316	390627	427626	353110	635206	503152	508672	478764	512138	478185	560031	528734	552947	471529	369235	680207	469659	351156	679129	341678	475545	237127	259123	345413	276240	454954	419270	300301	573953	504797	428995	414520	440818
Q31QJ8	11	11	862.36	0.0139581	0.102359	3.73583	0.879398	Low light 4h	High light	45408	ENO_SYNE7 Enolase OS=Synechococcus elongatus (strain PCC 7942) GN=eno PE=3 SV=1	2.31752e+07	1.20062e+07	7.01943e+06	7.56399e+06	6.10985e+06	4.73751e+06	4.79731e+06	1.08993e+07	1.99615e+07	1.56882e+07	1.32293e+07	2.31259e+07	1.45314e+07	2.11158e+07	2.66063e+07	2.64788e+07	2.21358e+07	2.01671e+07	1.98745e+07	1.62438e+07	1.83957e+07	2.26511e+07	1.22134e+07	2.1633e+07	1.82083e+07	1.11899e+07	7.05509e+06	9.59732e+06	6.90816e+06	5.12576e+06	5.58732e+06	1.06863e+07	1.69761e+07	1.41754e+07	1.32725e+07	1.95035e+07	1.25814e+07	1.81753e+07
Q31PY9	4	4	229.69	0.0140525	0.102556	3.01176	0.878803	GL	High light	23244	Q31PY9_SYNE7 Uncharacterized protein OS=Synechococcus elongatus (strain PCC 7942) GN=Synpcc7942_0849 PE=4 SV=1	3.13026e+06	2.14891e+06	2.10229e+06	920159	851112	679612	749742	1.51505e+06	2.25373e+06	1.25418e+06	1.73501e+06	1.7863e+06	1.07396e+06	2.01722e+06	1.9168e+06	1.64309e+06	1.95096e+06	2.1688e+06	1.34809e+06	1.83055e+06	2.49845e+06	1.66981e+06	2.13791e+06	2.87771e+06	2.45938e+06	2.0028e+06	2.11297e+06	1.16751e+06	962318	735308	873207	1.48544e+06	1.91667e+06	1.13324e+06	1.74068e+06	1.5065e+06	929845	1.73631e+06
Q8KPR8	5	5	288.06	0.0141731	0.102942	3.12129	0.878045	High light	GL	53406	Q8KPR8_SYNE7 Probable glycosyltransferase OS=Synechococcus elongatus (strain PCC 7942) GN=SEE0026 PE=4 SV=1	539375	400409	425429	1.03001e+06	1.62289e+06	1.60832e+06	765878	944166	1.57898e+06	875237	964837	1.58765e+06	743799	759151	1.73797e+06	728057	676491	1.15932e+06	518505	705980	806010	444679	551092	969704	423776	373184	427591	1.3069e+06	1.83494e+06	1.74013e+06	892001	925716	1.34284e+06	790837	967990	1.33896e+06	643990	653433
Q31L12	3	3	134.73	0.0146895	0.106184	1.57107	0.874836	High light	GL	13358	RL22_SYNE7 50S ribosomal protein L22 OS=Synechococcus elongatus (strain PCC 7942) GN=rplV PE=3 SV=1	2.17997e+06	1.96448e+06	1.76932e+06	2.30826e+06	3.94007e+06	3.0426e+06	2.44396e+06	3.84687e+06	2.93504e+06	2.84394e+06	3.55208e+06	2.74808e+06	2.90017e+06	2.93083e+06	2.59917e+06	2.36303e+06	2.73789e+06	2.38029e+06	2.40295e+06	2.17247e+06	2.5417e+06	2.37191e+06	2.13036e+06	2.19355e+06	1.71276e+06	1.83091e+06	1.77831e+06	2.92877e+06	4.45488e+06	3.29195e+06	2.84643e+06	3.7717e+06	2.49609e+06	2.5697e+06	3.56369e+06	2.31763e+06	2.511e+06	2.52268e+06
Q31PY4	4	4	303.86	0.0150491	0.108004	7.65826	0.872634	Low light 2h	GL	47326	Q31PY4_SYNE7 Protein PatA OS=Synechococcus elongatus (strain PCC 7942) GN=Synpcc7942_0855 PE=2 SV=1	285842	215938	463724	419795	274187	305844	1.27833e+06	1.02784e+06	3.50595e+06	852274	2.04851e+06	4.4933e+06	466813	812556	2.79053e+06	757923	902042	1.77358e+06	465252	563471	1.13444e+06	308145	301515	1.27844e+06	224581	201256	466080	532643	310012	330909	1.48884e+06	1.00775e+06	2.98162e+06	770089	2.0552e+06	3.78948e+06	404172	699401
Q31KD0	9	8	468.77	0.0150836	0.108004	3.07713	0.872425	GL	High light	41424	Q31KD0_SYNE7 SynR OS=Synechococcus elongatus (strain PCC 7942) GN=synR PE=4 SV=1	7.70093e+06	4.50846e+06	5.74346e+06	1.48576e+06	2.34617e+06	2.00234e+06	1.0712e+06	2.12221e+06	2.73929e+06	1.1748e+06	2.05842e+06	2.92525e+06	1.21181e+06	2.6618e+06	3.16917e+06	1.91102e+06	2.53572e+06	2.81973e+06	1.83878e+06	2.05992e+06	2.66796e+06	2.20068e+06	2.55429e+06	2.75943e+06	6.05047e+06	4.20193e+06	5.77264e+06	1.88516e+06	2.65273e+06	2.16644e+06	1.2476e+06	2.08074e+06	2.32962e+06	1.06152e+06	2.06515e+06	2.46705e+06	1.0492e+06	2.29112e+06
Q31N33	2	2	120.07	0.0154127	0.109842	4.73482	0.870434	GL	High light	16202	Q31N33_SYNE7 Uncharacterized protein OS=Synechococcus elongatus (strain PCC 7942) GN=Synpcc7942_1506 PE=4 SV=1	4.3869e+06	3.67881e+06	1.78372e+06	339178	987318	753713	315385	789132	1.5753e+06	310515	690346	1.10121e+06	341018	840814	969313	462152	787768	909342	1.08473e+06	534701	942456	1.39925e+06	1.84251e+06	1.67096e+06	3.4467e+06	3.42868e+06	1.79278e+06	430355	1.11632e+06	815483	367322	773711	1.33971e+06	280572	692602	928717	295257	723724
Q31PA6	1	1	57.71	0.0157923	0.111414	2.90527	0.868165	High light	Low light 4h	51479	Q31PA6_SYNE7 Probable glycosyltransferase OS=Synechococcus elongatus (strain PCC 7942) GN=Synpcc7942_1083 PE=4 SV=1	100047	46166.4	90415.2	201819	170051	171999	79515.7	100794	216922	73959.7	75040.7	127369	64722.7	75287.7	111938	59797	60583.5	66820.2	75534.2	97599.7	94106.4	75463.7	65691.1	105052	78605	43027.5	90874.6	256072	192269	186094	92610.1	98824.2	184481	66827.7	75285.9	107419	56037.6	64803.3
Q31RR0	1	1	28.08	0.015799	0.111414	3.36083	0.868125	GL	High light	23069	PTH_SYNE7 Peptidyl-tRNA hydrolase OS=Synechococcus elongatus (strain PCC 7942) GN=pth PE=3 SV=1	2.2527e+07	1.73214e+07	1.34136e+07	6.88247e+06	5.1254e+06	3.84001e+06	7.49104e+06	6.98578e+06	3.26357e+06	1.21398e+07	8.15102e+06	3.91906e+06	1.95383e+07	1.03312e+07	4.67591e+06	1.27859e+07	9.00584e+06	8.04513e+06	1.61023e+07	1.41392e+07	1.22218e+07	2.16385e+07	1.34473e+07	1.16199e+07	1.7699e+07	1.61436e+07	1.34818e+07	8.7326e+06	5.79508e+06	4.15472e+06	8.72465e+06	6.84927e+06	2.77549e+06	1.09692e+07	8.17766e+06	3.30519e+06	1.69165e+07	8.89252e+06
Q31JZ3	2	2	62.95	0.0158534	0.111414	4.58941	0.867802	Low light 1h	GL	38724	Q31JZ3_SYNE7 Probable oxidoreductase OS=Synechococcus elongatus (strain PCC 7942) GN=Synpcc7942_2596 PE=4 SV=1	294807	213644	162772	524172	728733	346724	689494	688391	1.70264e+06	569668	700822	898592	418494	762797	1.16289e+06	475142	563749	737618	248038	371496	682783	361626	315439	754145	231624	199118	163599	665079	823949	375139	803038	674939	1.448e+06	514735	703112	757838	362337	656571
Q31LW4	6	6	261.19	0.0163177	0.114149	5.54472	0.865069	GL	High light	30663	Q31LW4_SYNE7 Probable peptidase OS=Synechococcus elongatus (strain PCC 7942) GN=Synpcc7942_1925 PE=4 SV=1	1.59477e+06	2.57089e+06	2.30007e+06	421968	452524	291614	550571	474957	947744	441656	1.20634e+06	1.31144e+06	402925	1.34722e+06	1.68109e+06	726633	1.01179e+06	2.52328e+06	805687	2.40228e+06	1.91268e+06	1.03385e+06	2.68247e+06	2.50218e+06	1.25298e+06	2.39609e+06	2.31176e+06	535401	511651	315513	641238	465676	806005	399067	1.21029e+06	1.10602e+06	348857	1.1596e+06
Q31M87	3	3	204.95	0.0167381	0.116553	2.56236	0.862627	High light	GL	61054	Q31M87_SYNE7 Response regulator receiver domain protein (CheY-like) OS=Synechococcus elongatus (strain PCC 7942) GN=Synpcc7942_1802 PE=4 SV=1	402556	377113	396130	799464	965789	1.24757e+06	508845	496893	830231	473199	584603	792381	330880	473247	755268	453852	504376	642139	429134	469461	562133	630093	406592	608441	316280	351473	398142	1.01437e+06	1.09198e+06	1.34981e+06	592640	487183	706067	427568	586514	668264	286480	407343
Q31NH7	2	2	69.97	0.0168446	0.116619	4.83448	0.862014	Low light 4h	GL	18894	Q31NH7_SYNE7 Uncharacterized protein OS=Synechococcus elongatus (strain PCC 7942) GN=Synpcc7942_1362 PE=4 SV=1	93468.5	87798.2	68178.2	202425	312418	411387	76042.5	425635	319918	311535	524538	313002	250758	430358	504564	261828	456868	487242	301041	208517	443718	157127	228039	434643	73436.3	81828.7	68524.6	256841	353239	445101	88565	417318	272073	281493	526253	263974	217109	370427
Q31L90	3	3	98.7	0.0169013	0.116619	2.2644	0.861688	High light	Low light 3h	30804	Q31L90_SYNE7 Transport permease protein OS=Synechococcus elongatus (strain PCC 7942) GN=Synpcc7942_2149 PE=3 SV=1	1.84309e+06	1.5324e+06	1.38143e+06	1.0169e+06	2.65413e+06	2.37261e+06	947291	1.48451e+06	1.57966e+06	922404	915647	1.19207e+06	631897	850053	1.18702e+06	962999	926833	909754	794020	899359	1.02154e+06	1.02538e+06	945083	1.26752e+06	1.44808e+06	1.42821e+06	1.38845e+06	1.29026e+06	3.00092e+06	2.56705e+06	1.10329e+06	1.4555e+06	1.34341e+06	833456	918639	1.00535e+06	547104	731676
Q31MT0	6	6	248.09	0.0170877	0.117371	2.32568	0.860622	Low light 1h	Low light 5h	128090	Q31MT0_SYNE7 Protein splicing (Intein) site OS=Synechococcus elongatus (strain PCC 7942) GN=Synpcc7942_1609 PE=4 SV=1	1.25456e+06	742519	951976	2.3604e+06	949035	1.0341e+06	1.45759e+06	1.70935e+06	2.57863e+06	1.05527e+06	925007	1.13965e+06	1.22265e+06	1.10456e+06	1.10888e+06	1.01241e+06	1.08127e+06	810452	892921	851385	726192	873084	875873	959002	985686	692034	956813	2.99491e+06	1.07304e+06	1.11885e+06	1.69763e+06	1.67595e+06	2.19299e+06	953511	928030	961137	1.05859e+06	950741
Q31L88	1	1	52.71	0.0178311	0.121926	6.17647	0.856425	Low light 1h	GL	83956	Q31L88_SYNE7 Cellulose synthase (UDP-forming) OS=Synechococcus elongatus (strain PCC 7942) GN=Synpcc7942_2151 PE=4 SV=1	17004.6	15136	12793	25428.9	20228.1	59486.4	171795	33011.5	72724	80750.1	27157	49091.5	73366.4	32098.3	31296.9	21553.5	21823.8	30288.3	17066.5	27144.9	15653	9703.83	15192.6	35938.2	13360.2	14106.8	12858	32264.6	22871.1	64361.6	200086	32366.4	61847.8	72963.4	27245.8	41401.9	63521.5	27628.3
Q31RU3	4	4	177.69	0.018658	0.126656	2.03303	0.851864	High light	GL	106300	Q31RU3_SYNE7 DNA polymerase I OS=Synechococcus elongatus (strain PCC 7942) GN=Synpcc7942_0194 PE=3 SV=1	3.67083e+06	3.79898e+06	3.99168e+06	8.30735e+06	7.46486e+06	7.52932e+06	5.33901e+06	5.03214e+06	4.07803e+06	6.22281e+06	3.2228e+06	2.85897e+06	5.55021e+06	3.74701e+06	3.62051e+06	5.15769e+06	3.62796e+06	3.51701e+06	5.67113e+06	3.46763e+06	3.93112e+06	5.01162e+06	4.63827e+06	4.93534e+06	2.8841e+06	3.54068e+06	4.01196e+06	1.05405e+07	8.44021e+06	8.14638e+06	6.21823e+06	4.9338e+06	3.46814e+06	5.62274e+06	3.23333e+06	2.41114e+06	4.80544e+06	3.2252e+06
O34126	1	1	19.38	0.0186897	0.126656	1.84397	0.851691	High light	Low light 6h	50318	CLPX_SYNE7 ATP-dependent Clp protease ATP-binding subunit ClpX OS=Synechococcus elongatus (strain PCC 7942) GN=clpX PE=3 SV=2	216809	237121	232425	353613	360969	334714	261019	206037	220816	260531	197632	148208	333478	176047	206827	184324	214878	177034	243063	154319	200219	213609	185366	170068	170343	220999	233606	448670	408133	362145	304002	202011	187792	235408	198278	124993	288729	151531
Q31KZ6	5	5	215.51	0.0191788	0.129393	1.54698	0.849046	Low light 6h	High light	46202	Q31KZ6_SYNE7 Gamma-glutamyl phosphate reductase OS=Synechococcus elongatus (strain PCC 7942) GN=proA PE=3 SV=1	7.24552e+07	5.76552e+07	5.01186e+07	3.99655e+07	4.77455e+07	5.63195e+07	4.19509e+07	4.74623e+07	6.01447e+07	5.27699e+07	5.11285e+07	5.72111e+07	5.79356e+07	5.9453e+07	6.62187e+07	6.42335e+07	6.32808e+07	6.7097e+07	6.03477e+07	5.64629e+07	6.4389e+07	6.07949e+07	7.45441e+07	8.7473e+07	5.69266e+07	5.37352e+07	5.03733e+07	5.07089e+07	5.39839e+07	6.0935e+07	4.88593e+07	4.65348e+07	5.11498e+07	4.76813e+07	5.12956e+07	4.82497e+07	5.01613e+07	5.11737e+07
Q31N93	1	1	51.92	0.0194076	0.130357	4.84258	0.847822	High light	Low light 3h	15171	Q31N93_SYNE7 Uncharacterized protein OS=Synechococcus elongatus (strain PCC 7942) GN=Synpcc7942_1446 PE=4 SV=1	368299	515682	497887	258669	606547	731802	91900.1	126448	374508	120031	84925.8	226462	52196.1	83626	193964	82212.8	135895	221897	118810	174282	297210	120632	197636	402202	289365	480620	500417	328203	685798	791775	107034	123977	318499	108457	85203.4	190989	45192	71980.4
Q31L43	7	7	437.26	0.0196722	0.131552	3.10031	0.846415	GL	Low light 1h	23320	Q31L43_SYNE7 Uncharacterized protein OS=Synechococcus elongatus (strain PCC 7942) GN=Synpcc7942_2196 PE=4 SV=1	1.04113e+07	1.0036e+07	9.91422e+06	1.99816e+06	4.25248e+06	6.33427e+06	1.93895e+06	2.79093e+06	5.06317e+06	3.05833e+06	3.20597e+06	4.85122e+06	2.52117e+06	3.71224e+06	6.20672e+06	3.65195e+06	4.45922e+06	5.68591e+06	4.25097e+06	4.11819e+06	5.58227e+06	5.43351e+06	4.75305e+06	7.52213e+06	8.17995e+06	9.3536e+06	9.96459e+06	2.5353e+06	4.80811e+06	6.85339e+06	2.25825e+06	2.73639e+06	4.30595e+06	2.76341e+06	3.21644e+06	4.09134e+06	2.18286e+06	3.19528e+06
Q31QW3	1	1	45.65	0.0198561	0.1322	5.07572	0.845443	Low light 1h	GL	15049	Q31QW3_SYNE7 Uncharacterized protein OS=Synechococcus elongatus (strain PCC 7942) GN=Synpcc7942_0524 PE=4 SV=1	35713.4	19337.7	14091.5	66273	75171.6	46010.7	55693.9	106961	188293	52430.5	67967.2	99205.8	49595.3	58886.9	118342	66525.7	62324.4	99214.8	42441.9	66616.9	75537	47947.9	46052.2	130588	28059.3	18022.9	14163	84088.4	84993.5	49781.5	64865.4	104871	160133	47374.6	68189.4	83666.4	42940.2	50686.4
Q31P52	1	1	33.59	0.0199839	0.13247	2.64242	0.84477	Low light 2h	Low light 6h	25290	Q31P52_SYNE7 Uncharacterized protein OS=Synechococcus elongatus (strain PCC 7942) GN=Synpcc7942_1137 PE=4 SV=1	131582	173535	145098	163406	173215	167620	219367	199641	381273	228318	393652	241202	310058	180240	104197	130771	133415	103407	221129	148995	100084	146805	88199.4	91655	103381	161736	145835	207333	195847	181357	255492	195739	324252	206301	394939	203420	268452	155140
Q31QY9	5	5	211.68	0.0200909	0.1326	1.36522	0.844209	GL	Low light 4h	93947	Q31QY9_SYNE7 Mannose-1-phosphate guanyltransferase OS=Synechococcus elongatus (strain PCC 7942) GN=Synpcc7942_0498 PE=4 SV=1	2.4291e+06	2.13466e+06	1.67482e+06	1.73499e+06	1.54576e+06	1.39134e+06	1.41805e+06	1.75414e+06	1.55666e+06	1.42811e+06	1.75952e+06	1.45871e+06	1.8058e+06	1.7437e+06	1.56512e+06	1.56385e+06	1.61361e+06	1.39219e+06	1.62011e+06	1.62725e+06	1.6792e+06	1.9191e+06	1.80476e+06	2.29017e+06	1.9085e+06	1.98953e+06	1.68332e+06	2.20139e+06	1.74773e+06	1.50537e+06	1.65157e+06	1.71987e+06	1.32386e+06	1.29039e+06	1.76527e+06	1.23022e+06	1.56349e+06	1.50088e+06
P38043	22	20	1768.09	0.0206153	0.135273	5.60629	0.841481	GL	High light	48623	NRTA_SYNE7 Nitrate transport protein NrtA OS=Synechococcus elongatus (strain PCC 7942) GN=nrtA PE=2 SV=2	1.86105e+08	1.71212e+08	1.80818e+08	1.95527e+07	2.97992e+07	4.6636e+07	1.9373e+07	3.34239e+07	1.03743e+08	3.81484e+07	6.19463e+07	1.51395e+08	3.21488e+07	9.18374e+07	1.82854e+08	7.79728e+07	1.18397e+08	1.58597e+08	8.47276e+07	9.98439e+07	1.1879e+08	9.09028e+07	1.11791e+08	1.95997e+08	1.46219e+08	1.59571e+08	1.81737e+08	2.48089e+07	3.36927e+07	5.0458e+07	2.25633e+07	3.27707e+07	8.82278e+07	3.44697e+07	6.21487e+07	1.2768e+08	2.78348e+07	7.90483e+07
Q31M09	1	1	65.28	0.0207599	0.135273	3.98737	0.840736	GL	High light	7955	Q31M09_SYNE7 Uncharacterized protein OS=Synechococcus elongatus (strain PCC 7942) GN=Synpcc7942_1880 PE=4 SV=1	313787	155461	174687	33742.6	46332.7	81418.4	43744	63746.9	278069	59138.8	95672.3	109471	80227.2	109558	173970	117831	162724	190873	147784	156450	212503	172792	179358	268700	246536	144891	175575	42813.2	52386.5	88091	50947.7	62501.2	236483	53436	95984.9	92323.7	69461.7	94301.6
Q31PL2	15	15	1003.21	0.0208077	0.135273	3.24516	0.84049	Low light 3h	GL	37918	Q31PL2_SYNE7 Phosphoribulokinase OS=Synechococcus elongatus (strain PCC 7942) GN=Synpcc7942_0977 PE=3 SV=1	9.31907e+06	8.26941e+06	7.39532e+06	2.41166e+07	9.75842e+06	7.82004e+06	1.36744e+07	1.45113e+07	1.96212e+07	1.57705e+07	2.1823e+07	3.25844e+07	1.71645e+07	2.65948e+07	3.73171e+07	1.53752e+07	2.59701e+07	2.74232e+07	1.33468e+07	1.95812e+07	2.09517e+07	1.15604e+07	1.39645e+07	2.23905e+07	7.32181e+06	7.70716e+06	7.43289e+06	3.05996e+07	1.10335e+07	8.46092e+06	1.59263e+07	1.42277e+07	1.66867e+07	1.42497e+07	2.18943e+07	2.74804e+07	1.48612e+07	2.28913e+07
Q31QP0	3	3	164.43	0.0208524	0.135273	2.05071	0.840261	High light	Low light 6h	31002	Q31QP0_SYNE7 1,4-dihydroxy-2-naphthoyl-CoA synthase OS=Synechococcus elongatus (strain PCC 7942) GN=menB PE=3 SV=1	1.93373e+06	863604	1.09663e+06	2.47848e+06	2.23144e+06	3.07616e+06	1.88001e+06	1.55521e+06	1.93115e+06	1.58175e+06	1.59743e+06	1.12995e+06	1.35226e+06	1.17697e+06	1.87823e+06	1.8354e+06	1.77698e+06	1.53494e+06	1.21734e+06	1.50024e+06	2.04905e+06	1.34897e+06	1.09069e+06	1.3571e+06	1.51929e+06	804886	1.1022e+06	3.14474e+06	2.52301e+06	3.32826e+06	2.1896e+06	1.52482e+06	1.64234e+06	1.42922e+06	1.60265e+06	952954	1.1708e+06	1.01306e+06
Q31LS0	8	8	654.1	0.021163	0.136111	2.7039	0.838673	High light	Low light 5h	13759	Q31LS0_SYNE7 Transcriptional regulator AbrB OS=Synechococcus elongatus (strain PCC 7942) GN=Synpcc7942_1969 PE=4 SV=1	6.33119e+07	3.08372e+07	3.44827e+07	4.00403e+07	8.90127e+07	8.74257e+07	2.10889e+07	3.32266e+07	4.24724e+07	2.84174e+07	3.82214e+07	4.20116e+07	2.75401e+07	3.33422e+07	3.67279e+07	2.92086e+07	3.87445e+07	3.27512e+07	2.74036e+07	2.63224e+07	2.63357e+07	2.65456e+07	2.69328e+07	3.58042e+07	4.97429e+07	2.87406e+07	3.46579e+07	5.08039e+07	1.00643e+08	9.45905e+07	2.45618e+07	3.25773e+07	3.61205e+07	2.56771e+07	3.83463e+07	3.5431e+07	2.38446e+07	2.86991e+07
Q31PM5	6	5	182.91	0.0211676	0.136111	8.0439	0.83865	GL	High light	19024	Q31PM5_SYNE7 Uncharacterized protein OS=Synechococcus elongatus (strain PCC 7942) GN=Synpcc7942_0964 PE=4 SV=1	1.33142e+06	1.96913e+06	1.69305e+06	180985	165413	274394	484332	300103	613257	295391	446308	1.03204e+06	365207	822970	1.39344e+06	371631	1.03175e+06	1.46014e+06	357917	645929	1.5409e+06	423927	1.21941e+06	1.88995e+06	1.04607e+06	1.83525e+06	1.70165e+06	229637	187026	296882	564090	294238	521542	266906	447767	870388	316200	708365
Q31RA4	4	4	252.52	0.0212505	0.136111	2.49629	0.838229	GL	High light	25073	Q31RA4_SYNE7 Uncharacterized protein OS=Synechococcus elongatus (strain PCC 7942) GN=Synpcc7942_0383 PE=4 SV=1	1.90727e+07	1.43556e+07	1.46398e+07	4.02537e+06	6.20998e+06	9.02046e+06	3.28869e+06	6.93723e+06	9.51671e+06	6.50847e+06	8.51382e+06	9.89659e+06	5.42519e+06	8.81678e+06	1.29705e+07	9.76574e+06	1.07395e+07	1.52847e+07	8.98447e+06	1.1813e+07	1.44671e+07	1.11168e+07	1.09177e+07	1.56249e+07	1.4985e+07	1.33796e+07	1.47142e+07	5.10746e+06	7.02138e+06	9.75971e+06	3.83026e+06	6.80167e+06	8.09345e+06	5.88085e+06	8.54164e+06	8.34642e+06	4.69719e+06	7.58897e+06
Q31S65	2	2	113.74	0.0220409	0.14058	2.91456	0.834254	GL	Low light 2h	24912	Q31S65_SYNE7 Uncharacterized protein OS=Synechococcus elongatus (strain PCC 7942) GN=Synpcc7942_0072 PE=4 SV=1	724425	708477	671822	266040	359968	388970	193462	234556	333131	137449	279725	304969	135094	258717	370386	264691	372872	587539	168934	235931	399306	291075	326319	575334	569167	660306	675236	337557	407002	420848	225321	229973	283310	124195	280639	257199	116966	222688
Q31K62	1	1	41.09	0.0222735	0.141469	2.62787	0.833101	High light	Low light 5h	30585	Q31K62_SYNE7 Esterase-like OS=Synechococcus elongatus (strain PCC 7942) GN=Synpcc7942_2527 PE=4 SV=1	335644	376527	316033	437963	938779	959929	616747	476457	438694	272339	355774	449494	289049	378400	521355	264846	371659	428721	250996	265381	372810	219218	344590	467632	263709	350926	317639	555695	1.06144e+06	1.0386e+06	718311	467147	373086	246077	356937	379086	250262	325705
Q31LN9	4	4	130.15	0.0224023	0.141694	3.09408	0.832464	High light	GL	80959	Q31LN9_SYNE7 Penicillin-binding protein 1A OS=Synechococcus elongatus (strain PCC 7942) GN=Synpcc7942_2000 PE=4 SV=1	492515	315548	405520	861604	1.42596e+06	1.46736e+06	401925	1.12964e+06	1.37287e+06	677352	1.28313e+06	869993	578576	860598	951530	684121	1.11269e+06	881817	488354	666709	736525	481303	543761	640849	386959	294094	407580	1.09322e+06	1.61227e+06	1.58762e+06	468113	1.10757e+06	1.16755e+06	612035	1.28732e+06	733719	500937	740753
Q31QR2	5	5	315.98	0.0225482	0.142025	11.4666	0.831746	GL	High light	20366	Q31QR2_SYNE7 Uncharacterized protein OS=Synechococcus elongatus (strain PCC 7942) GN=Synpcc7942_0575 PE=4 SV=1	2.92406e+06	8.69113e+06	8.45926e+06	451670	449893	849129	305542	290876	1.16996e+06	341011	597951	2.56769e+06	278706	427523	3.55075e+06	781567	904719	1.79246e+06	1.07498e+06	918785	1.03371e+06	933805	1.29396e+06	2.41185e+06	2.29737e+06	8.10021e+06	8.50223e+06	573087	508676	918718	355858	285192	994989	308127	599906	2.16549e+06	241307	367987
Q31NN4	4	4	210.17	0.022864	0.143419	1.51856	0.8302	High light	GL	59161	Q31NN4_SYNE7 ATPase OS=Synechococcus elongatus (strain PCC 7942) GN=Synpcc7942_1305 PE=3 SV=1	1.65267e+06	1.46222e+06	1.38261e+06	1.69541e+06	2.65266e+06	2.48166e+06	2.41606e+06	2.01066e+06	1.9575e+06	1.55678e+06	1.74926e+06	2.02968e+06	2.3005e+06	1.78543e+06	2.0851e+06	1.87185e+06	1.81272e+06	2.03699e+06	1.45287e+06	1.63374e+06	1.83127e+06	1.83483e+06	2.0059e+06	2.10656e+06	1.29847e+06	1.3628e+06	1.38963e+06	2.15116e+06	2.99926e+06	2.68504e+06	2.81393e+06	1.97137e+06	1.66475e+06	1.40666e+06	1.75497e+06	1.71175e+06	1.9918e+06	1.5368e+06
Q31M62	7	6	628.01	0.0231036	0.144309	4.98554	0.829036	GL	Low light 1h	22234	Q31M62_SYNE7 Uncharacterized protein OS=Synechococcus elongatus (strain PCC 7942) GN=Synpcc7942_1827 PE=4 SV=1	2.47572e+07	1.92552e+07	2.41904e+07	2.96432e+06	4.42949e+06	1.08356e+07	1.94783e+06	2.9005e+06	8.83182e+06	2.97812e+06	4.35297e+06	9.3129e+06	2.89686e+06	5.38267e+06	1.10291e+07	4.8859e+06	6.39987e+06	9.44454e+06	4.85819e+06	7.01203e+06	8.55129e+06	6.14297e+06	9.20887e+06	1.38722e+07	1.94513e+07	1.7946e+07	2.43133e+07	3.76118e+06	5.00825e+06	1.17236e+07	2.26859e+06	2.84382e+06	7.51099e+06	2.69094e+06	4.3672e+06	7.85415e+06	2.50813e+06	4.63309e+06
Q31P60	4	4	282.2	0.0232346	0.144309	2.38811	0.828402	GL	Low light 1h	31602	Q31P60_SYNE7 Uncharacterized protein OS=Synechococcus elongatus (strain PCC 7942) GN=Synpcc7942_1129 PE=4 SV=1	2.91733e+06	1.94858e+06	1.91573e+06	1.14383e+06	2.18527e+06	2.52287e+06	754272	726945	1.35854e+06	694551	828002	1.72028e+06	762323	1.09195e+06	1.34189e+06	862529	1.0469e+06	1.32302e+06	1.05069e+06	976265	1.1301e+06	1.21221e+06	1.02366e+06	1.49702e+06	2.29209e+06	1.81609e+06	1.92546e+06	1.45131e+06	2.4708e+06	2.72963e+06	878483	712740	1.15536e+06	627575	830708	1.45082e+06	660028	939884
Q31R67	2	2	90.48	0.0232911	0.144309	3.94429	0.828129	Low light 4h	High light	58039	Q31R67_SYNE7 Uncharacterized protein OS=Synechococcus elongatus (strain PCC 7942) GN=Synpcc7942_0420 PE=4 SV=1	258845	362608	239247	279984	75420.1	52122.4	199160	267699	360217	207265	496611	654666	179852	384896	826682	407705	464785	734914	367568	583423	473711	394890	483514	682306	203369	337953	240463	355249	85274.5	56394	231957	262468	306345	187278	498234	552121	155718	331296
Q31R01	1	1	37.32	0.0233984	0.144385	2.49007	0.827612	Low light 2h	GL	44939	Q31R01_SYNE7 Dihydroorotase OS=Synechococcus elongatus (strain PCC 7942) GN=Synpcc7942_0486 PE=4 SV=1	48007.1	94962.1	57461.1	139008	46942.3	47898.9	156863	151487	123457	93631.7	197558	207895	113842	128413	222853	128960	146118	178473	119098	131073	112869	143903	90756.1	129168	37718.3	88505.5	57753	176376	53075.8	51824.3	182694	148526	104993	84602.8	198204	175331	98565.4	110530
Q31LY8	1	1	69.09	0.0239997	0.147496	1.60341	0.824739	High light	Low light 5h	90209	Q31LY8_SYNE7 Putative glycosyltransferase OS=Synechococcus elongatus (strain PCC 7942) GN=Synpcc7942_1901 PE=4 SV=1	303926	196498	193679	397989	368701	314590	326271	228471	230557	314412	269514	300970	269999	242799	294375	223019	218792	282881	205390	235763	233208	241368	194453	267814	238789	183138	194663	504976	416876	340372	380001	224006	196077	284093	270395	253827	233768	208987
P29820	3	2	346.63	0.0246214	0.150707	8.48245	0.821813	GL	High light	15819	PPI_SYNE7 Peptidyl-prolyl cis-trans isomerase OS=Synechococcus elongatus (strain PCC 7942) GN=rot PE=3 SV=1	1.53224e+07	1.01517e+07	2.1719e+06	858216	1.33968e+06	1.06131e+06	1.02035e+06	2.21758e+06	3.15599e+06	1.59389e+06	2.4015e+06	4.27312e+06	1.45528e+06	3.93947e+06	5.45035e+06	4.59558e+06	5.3688e+06	4.272e+06	4.38609e+06	5.73395e+06	2.75886e+06	5.57423e+06	2.37622e+06	4.93991e+06	1.20385e+07	9.4615e+06	2.18293e+06	1.08892e+06	1.51472e+06	1.14829e+06	1.18838e+06	2.17424e+06	2.684e+06	1.44019e+06	2.40935e+06	3.60379e+06	1.26e+06	3.39087e+06
Q31RZ7	1	1	36.44	0.0253168	0.154341	2.9174	0.818589	High light	GL	15849	Q31RZ7_SYNE7 Uncharacterized protein OS=Synechococcus elongatus (strain PCC 7942) GN=Synpcc7942_0140 PE=4 SV=1	551933	387639	277745	825069	1.6069e+06	1.11944e+06	354779	973947	797301	601087	831638	635888	391660	731615	605694	595256	638223	595035	426129	534677	562416	506187	442206	671122	433643	361283	279156	1.04686e+06	1.81686e+06	1.21118e+06	413204	954915	678061	543124	834356	536284	339103	629731
Q31MC7	2	2	159.12	0.0254742	0.154679	1.50239	0.817866	GL	Low light 1h	51411	Q31MC7_SYNE7 Uncharacterized protein OS=Synechococcus elongatus (strain PCC 7942) GN=Synpcc7942_1762 PE=4 SV=1	1.59482e+06	1.25579e+06	1.13955e+06	1.05684e+06	1.32769e+06	1.3229e+06	737224	895410	1.02323e+06	936598	734292	1.14975e+06	1.05938e+06	1.01126e+06	1.04115e+06	986696	1.03593e+06	944649	1.08847e+06	877010	1.04866e+06	1.18216e+06	1.05844e+06	1.36035e+06	1.25302e+06	1.17041e+06	1.14534e+06	1.34093e+06	1.50117e+06	1.43131e+06	858628	877913	870206	846282	736691	969654	917224	870430
Q31R96	12	12	901.82	0.0262166	0.158553	5.47638	0.814493	GL	High light	55973	Q31R96_SYNE7 Uncharacterized protein OS=Synechococcus elongatus (strain PCC 7942) GN=Synpcc7942_0391 PE=4 SV=1	2.75866e+07	2.15239e+07	2.08783e+07	3.00267e+06	3.71782e+06	6.05964e+06	2.51008e+06	2.69064e+06	9.60271e+06	2.74622e+06	2.5653e+06	1.03218e+07	3.45125e+06	4.41551e+06	1.27424e+07	3.73235e+06	6.87979e+06	1.51779e+07	5.22526e+06	7.09428e+06	1.17068e+07	6.77131e+06	1.08186e+07	2.01449e+07	2.16743e+07	2.00605e+07	2.09843e+07	3.80984e+06	4.20359e+06	6.55625e+06	2.92344e+06	2.63807e+06	8.16658e+06	2.4814e+06	2.57368e+06	8.70505e+06	2.98813e+06	3.80061e+06
Q31LL3	3	3	156.17	0.0263408	0.158672	3.86527	0.813934	High light	GL	53447	Q31LL3_SYNE7 Probable glycosyltransferase OS=Synechococcus elongatus (strain PCC 7942) GN=Synpcc7942_2026 PE=4 SV=1	52761.9	64351.9	91394.6	83888.6	374547	347505	136148	230832	271497	105060	168454	191196	46868.2	90951.4	154589	107405	107761	100606	87180.5	86616.2	104011	83172.1	99877	94473.3	41454	59976.5	91858.9	106439	423485	375984	158568	226321	230894	94928.9	169005	161247	40579	78285.6
Q31QX7	1	1	52.27	0.0269451	0.161671	1.81413	0.811237	Low light 3h	GL	24402	Q31QX7_SYNE7 2-hydroxy-3-keto-5-methylthiopentenyl-1-phosphate phosphatase OS=Synechococcus elongatus (strain PCC 7942) GN=Synpcc7942_0510 PE=4 SV=1	53835.5	50996.1	77190.5	87034	51197.9	61767.8	115864	90821.2	105842	82252.1	100715	130533	93448.6	80462.6	156300	68040.3	86381.4	94485.5	78343.1	86731.1	73979.5	82931.7	88841.1	97242.4	42297.5	47528.7	77582.7	110430	57887.5	66829.9	134944	89046.4	90012.6	74320.5	101044	110086	80908.9	69257.5
Q31PH5	31	30	2157.79	0.0275537	0.164672	2.62952	0.808556	High light	GL	103046	Q31PH5_SYNE7 CheA signal transduction histidine kinase OS=Synechococcus elongatus (strain PCC 7942) GN=Synpcc7942_1014 PE=4 SV=1	1.42955e+07	9.59709e+06	9.96628e+06	2.22185e+07	3.3515e+07	3.3299e+07	1.07383e+07	1.88376e+07	3.72004e+07	1.54028e+07	2.00573e+07	2.85405e+07	1.50633e+07	2.06613e+07	2.53666e+07	1.47574e+07	1.88866e+07	1.77065e+07	1.10658e+07	1.2628e+07	1.60461e+07	1.25496e+07	1.13363e+07	1.6576e+07	1.12317e+07	8.94457e+06	1.00169e+07	2.81913e+07	3.7894e+07	3.6028e+07	1.25066e+07	1.84695e+07	3.16369e+07	1.39175e+07	2.01228e+07	2.407e+07	1.3042e+07	1.7784e+07
Q31MT1	5	5	234.03	0.0279274	0.166017	2.14126	0.806928	Low light 1h	Low light 5h	51980	Q31MT1_SYNE7 Mannose-1-phosphate guanylyltransferase (GDP) OS=Synechococcus elongatus (strain PCC 7942) GN=Synpcc7942_1608 PE=3 SV=1	1.11306e+06	843198	805929	2.10266e+06	1.72565e+06	986666	1.02945e+06	1.621e+06	2.19383e+06	1.11656e+06	1.1712e+06	1.53604e+06	919651	967341	1.40927e+06	781835	994776	912860	599350	855984	807015	798841	645212	1.23865e+06	874509	785868	810023	2.66789e+06	1.95113e+06	1.06753e+06	1.19897e+06	1.58932e+06	1.86573e+06	1.00889e+06	1.17503e+06	1.29544e+06	796245	832630
Q31NL7	2	2	168.89	0.0279976	0.166017	54.4339	0.806624	Low light 3h	High light	8133	PSAE_SYNE7 Photosystem I reaction center subunit IV OS=Synechococcus elongatus (strain PCC 7942) OX=1140 GN=psaE PE=3 SV=1	1.27922e+06	2.14451e+06	1.61821e+06	110305	64182.6	87075.6	289334	79805.9	1.06936e+06	262536	319773	3.98779e+06	1.23062e+06	404806	1.26025e+07	2.05171e+06	588676	3.86151e+06	2.29137e+06	476413	737050	1.69084e+06	1.01359e+06	7.7151e+06	1.00506e+06	1.9987e+06	1.62644e+06	139957	72568.7	94211.8	336981	78246.4	909432	237220	320818	3.36315e+06	1.06549e+06	348433
Q31RR2	1	1	155.94	0.0281249	0.166123	15.5205	0.806073	GL	High light	7615	PSBH_SYNE7 Photosystem II reaction center protein H OS=Synechococcus elongatus (strain PCC 7942) OX=1140 GN=psbH PE=3 SV=1	1.07255e+08	8.07932e+07	8.28148e+07	2.58561e+06	7.38232e+06	7.48398e+06	1.44992e+06	1.1824e+07	3.98112e+07	6.49548e+06	1.54529e+07	6.55602e+07	5.03553e+06	3.90309e+07	8.38468e+07	3.65976e+07	5.65762e+07	8.13659e+07	2.32705e+07	4.72098e+07	6.32456e+07	3.11544e+07	6.07789e+07	1.00091e+08	8.42682e+07	7.52999e+07	8.32355e+07	3.28067e+06	8.34689e+06	8.09732e+06	1.68869e+06	1.1593e+07	3.38572e+07	5.86912e+06	1.55034e+07	5.5291e+07	4.35982e+06	3.35955e+07
Q31MM2	1	1	63.89	0.0285294	0.167859	3.16881	0.804332	Low light 4h	GL	50536	MURD_SYNE7 UDP-N-acetylmuramoylalanine--D-glutamate ligase OS=Synechococcus elongatus (strain PCC 7942) GN=murD PE=3 SV=1	267635	380582	191110	316842	387125	277553	520859	451450	556301	303876	863739	963694	323743	687910	944685	600346	876589	1.18273e+06	639181	549871	519045	462384	355191	605335	210275	354706	192080	402015	437706	300300	606633	442628	473104	274573	866562	812743	280301	592113
Q31JZ6	2	2	166.78	0.0288477	0.169077	2.23998	0.802972	GL	High light	19383	Q31JZ6_SYNE7 Uncharacterized protein OS=Synechococcus elongatus (strain PCC 7942) GN=Synpcc7942_2593 PE=4 SV=1	2.12098e+06	2.08264e+06	2.26433e+06	891482	677123	1.3189e+06	676625	632804	1.81055e+06	1.07509e+06	834164	1.14315e+06	892855	1.15229e+06	1.34748e+06	1.07491e+06	1.07422e+06	976233	908964	996868	1.47823e+06	1.3282e+06	1.2905e+06	1.81794e+06	1.66641e+06	1.94103e+06	2.27583e+06	1.13113e+06	765595	1.42698e+06	788050	620438	1.53977e+06	971423	836890	964093	773044	991820
Q31MC3	2	2	75.2	0.0292192	0.170595	6.34145	0.801397	High light	Low light 5h	38097	Q31MC3_SYNE7 Cytochrome d ubiquinol oxidase, subunit II OS=Synechococcus elongatus (strain PCC 7942) GN=Synpcc7942_1766 PE=4 SV=1	143717	182135	219203	286598	834035	1.24308e+06	53908.1	454248	199574	161597	194633	281722	200693	167364	260524	113783	169771	119290	78120.4	154156	140464	69525.3	184646	155520	112916	169752	220316	363640	943011	1.34496e+06	62785.5	445372	169727	146014	195269	237594	173762	144057
Q31PR9	2	2	361.3	0.0293339	0.170608	51.0492	0.800913	GL	High light	8388	Q31PR9_SYNE7 Photosystem I reaction center subunit PsaK OS=Synechococcus elongatus (strain PCC 7942) OX=1140 GN=psaK PE=3 SV=1	1.83029e+06	4.23147e+07	3.3122e+07	489018	428784	595776	7.46972e+06	499503	570630	1.66797e+06	6.45184e+06	4.9737e+06	4.34814e+06	3.41055e+06	5.17513e+06	3.85984e+06	3.03806e+06	2.0547e+06	1.00738e+07	2.91239e+06	2.14213e+06	2.13423e+06	4.08534e+06	1.06909e+07	1.43802e+06	3.94376e+07	3.32903e+07	620474	484809	644601	8.69981e+06	489742	485290	1.50713e+06	6.47293e+06	4.19464e+06	3.76467e+06	2.9356e+06
Q31S00	14	14	854.57	0.0312961	0.180519	1.37486	0.792807	GL	High light	44380	HEMH_SYNE7 Ferrochelatase OS=Synechococcus elongatus (strain PCC 7942) GN=hemH PE=3 SV=1	2.54359e+07	2.18236e+07	1.77604e+07	1.61619e+07	1.7394e+07	1.37362e+07	1.60009e+07	1.57601e+07	1.63096e+07	1.58089e+07	1.644e+07	1.66143e+07	1.7779e+07	1.75495e+07	2.10733e+07	1.74333e+07	1.67011e+07	1.83256e+07	1.69037e+07	1.57648e+07	1.80827e+07	1.82017e+07	1.66981e+07	2.24497e+07	1.99845e+07	2.03398e+07	1.78506e+07	2.05065e+07	1.96667e+07	1.48619e+07	1.86359e+07	1.54522e+07	1.38704e+07	1.42845e+07	1.64937e+07	1.40118e+07	1.53933e+07	1.51056e+07
Q31MN3	22	22	1188.67	0.0313632	0.180519	2.61346	0.792535	GL	High light	80199	KATG_SYNE7 Catalase-peroxidase OS=Synechococcus elongatus (strain PCC 7942) GN=katG PE=1 SV=1	2.94041e+07	2.76859e+07	1.92406e+07	1.00774e+07	9.18305e+06	9.94629e+06	8.26414e+06	1.39798e+07	1.62716e+07	1.07786e+07	1.57606e+07	2.20623e+07	1.10206e+07	2.05146e+07	2.73532e+07	1.5151e+07	2.39048e+07	2.27481e+07	1.24517e+07	2.17901e+07	2.06433e+07	1.59317e+07	2.46603e+07	2.69786e+07	2.31022e+07	2.58035e+07	1.93384e+07	1.27864e+07	1.03829e+07	1.07614e+07	9.62506e+06	1.37067e+07	1.38381e+07	9.73922e+06	1.58121e+07	1.86065e+07	9.54172e+06	1.76578e+07
Q31MI3	10	10	615.81	0.0313946	0.180519	2.87093	0.792408	High light	GL	78724	Q31MI3_SYNE7 Uncharacterized protein OS=Synechococcus elongatus (strain PCC 7942) GN=Synpcc7942_1706 PE=4 SV=1	2.68734e+06	2.21899e+06	2.31378e+06	3.90593e+06	7.12232e+06	9.70021e+06	3.75652e+06	3.26362e+06	6.1076e+06	4.43404e+06	3.59766e+06	5.66789e+06	2.62542e+06	3.76078e+06	6.03759e+06	3.82336e+06	3.92327e+06	4.19323e+06	2.88772e+06	3.16309e+06	3.80133e+06	3.64006e+06	3.1724e+06	4.73943e+06	2.11139e+06	2.06812e+06	2.32553e+06	4.95591e+06	8.05292e+06	1.04952e+07	4.37513e+06	3.19984e+06	5.19419e+06	4.00647e+06	3.60941e+06	4.78008e+06	2.27312e+06	3.23706e+06
Q31RP0	1	1	17.86	0.0315332	0.180632	3.32177	0.791849	High light	GL	42000	Q31RP0_SYNE7 ABC-type permease for basic amino acids and glutamine OS=Synechococcus elongatus (strain PCC 7942) GN=Synpcc7942_0247 PE=3 SV=1	78157.6	51085.8	38385.2	229423	174679	152722	36186.6	122945	113263	118099	71819.5	101918	71632.8	109769	84008.1	71401.7	96033.8	72197.6	71319.1	97559.6	122485	79458.1	64388.9	110797	61406.8	47612.4	38580.2	291096	197502	165238	42145.7	120543	96323.8	106711	72054.2	85953.6	62020.5	94482.9
Q31PJ5	2	2	97.05	0.0319796	0.1825	3.66282	0.790056	GL	Low light 2h	20757	Q31PJ5_SYNE7 Uncharacterized protein OS=Synechococcus elongatus (strain PCC 7942) GN=Synpcc7942_0994 PE=4 SV=1	1.17698e+06	656501	583964	193667	342908	525444	147535	159132	450217	199508	144073	316416	223820	226680	364965	241623	263753	438020	218754	198354	341700	234246	303143	488155	924733	611864	586931	245729	387712	568506	171831	156022	382886	180269	144544	266853	193786	195113
Q31NG2	1	1	47.99	0.0322215	0.183192	2.01275	0.789092	High light	Low light 6h	87815	Q31NG2_SYNE7 Metal dependent phosphohydrolase OS=Synechococcus elongatus (strain PCC 7942) GN=Synpcc7942_1377 PE=3 SV=1	6.81134e+06	4.70808e+06	4.8214e+06	7.69425e+06	1.15552e+07	1.07193e+07	4.37662e+06	8.01928e+06	6.91659e+06	5.87406e+06	6.29193e+06	4.24618e+06	7.88979e+06	5.59779e+06	4.46182e+06	5.40242e+06	5.30629e+06	4.89545e+06	5.18059e+06	3.6484e+06	6.49352e+06	5.26807e+06	4.93081e+06	4.69061e+06	5.35153e+06	4.38797e+06	4.84589e+06	9.7626e+06	1.3065e+07	1.15978e+07	5.09735e+06	7.86257e+06	5.88218e+06	5.30762e+06	6.31249e+06	3.58107e+06	6.83107e+06	4.81825e+06
Q55019	1	1	35.7	0.0332898	0.18856	18.6365	0.784884	High light	Low light 6h	7755	Q55019_SYNE7 High light-inducible protein OS=Synechococcus elongatus (strain PCC 7942) GN=hliA PE=4 SV=1	65315.8	28734	26203.2	407162	427022	293300	181346	90045.3	47107.3	102754	35890.7	13319	392677	14454	10147.6	52088.2	11344.2	4576.19	59530.1	61995.6	22479.3	22345	33291.5	4862.32	51317.4	26780.4	26336.3	516614	482816	317337	211210	88285.7	40062.2	92845.1	36008	11232.7	339984	12441.1
Q31JX8	2	2	73.7	0.0339854	0.191784	1.91469	0.78219	High light	Low light 5h	27932	Q31JX8_SYNE7 Uncharacterized protein OS=Synechococcus elongatus (strain PCC 7942) GN=Synpcc7942_2611 PE=4 SV=1	272451	199213	189699	350189	411773	326348	278512	242303	368741	190974	318564	268478	181659	237881	255779	174318	245378	228108	137644	179928	250828	160594	189334	268750	214059	185668	190663	444326	465575	353093	324376	237568	313594	172558	319605	226424	157283	204754
Q31LI6	2	2	63.68	0.0346596	0.194864	3.71861	0.779611	Low light 3h	High light	70867	Q31LI6_SYNE7 Probable peptidase OS=Synechococcus elongatus (strain PCC 7942) GN=Synpcc7942_2053 PE=4 SV=1	5.53273e+06	5.58455e+06	3.70655e+06	4.44832e+06	2.45888e+06	2.76001e+06	6.66345e+06	6.05398e+06	6.43804e+06	6.02481e+06	8.04575e+06	5.11843e+06	2.2266e+07	8.86594e+06	4.81664e+06	6.16004e+06	8.32711e+06	6.99248e+06	5.29448e+06	6.40441e+06	6.84514e+06	4.67856e+06	6.40993e+06	6.42748e+06	4.34696e+06	5.20485e+06	3.72538e+06	5.64411e+06	2.78015e+06	2.9862e+06	7.76076e+06	5.93568e+06	5.47521e+06	5.44384e+06	8.07205e+06	4.31669e+06	1.92781e+07	7.63129e+06
Q31KD8	7	7	600.03	0.0359407	0.201158	3.70355	0.774797	GL	Low light 1h	27728	Q31KD8_SYNE7 Putative type IV pilus assembly protein PilO OS=Synechococcus elongatus (strain PCC 7942) GN=Synpcc7942_2451 PE=4 SV=1	2.8743e+07	2.06127e+07	1.99732e+07	2.32683e+06	6.58157e+06	1.36036e+07	2.17235e+06	4.17509e+06	1.23722e+07	4.98265e+06	6.93908e+06	1.11513e+07	6.75482e+06	1.05045e+07	1.39474e+07	8.52941e+06	1.15612e+07	1.35645e+07	8.58113e+06	1.18652e+07	1.42179e+07	1.22862e+07	1.41774e+07	1.80392e+07	2.25828e+07	1.92112e+07	2.00746e+07	2.95232e+06	7.44152e+06	1.47185e+07	2.53009e+06	4.0935e+06	1.05218e+07	4.50217e+06	6.96176e+06	9.40455e+06	5.8484e+06	9.04169e+06
P39661	5	4	407.45	0.0361442	0.201158	4.71353	0.774042	Low light 1h	High light	56791	NIR_SYNE7 Ferredoxin--nitrite reductase OS=Synechococcus elongatus (strain PCC 7942) GN=nirA PE=3 SV=1	1.32918e+06	632481	423582	733483	530546	486590	1.25466e+06	1.29572e+06	5.70122e+06	1.06546e+06	2.5756e+06	3.28717e+06	1.16188e+06	1.96517e+06	1.68932e+06	1.00249e+06	1.77198e+06	1.17685e+06	720176	1.50846e+06	1.16049e+06	1.12945e+06	817376	1.16077e+06	1.04431e+06	589477	425734	930656	599868	526468	1.46128e+06	1.2704e+06	4.84858e+06	962717	2.58402e+06	2.77227e+06	1.00597e+06	1.6915e+06
Q31L58	3	3	141.52	0.0361766	0.201158	2.01528	0.773922	GL	Low light 3h	43677	Q31L58_SYNE7 Uncharacterized protein OS=Synechococcus elongatus (strain PCC 7942) GN=Synpcc7942_2181 PE=4 SV=1	1.17618e+06	902965	756551	456625	657690	685889	285458	517704	614308	431846	502626	530940	314978	512519	579599	435108	525562	535459	395407	500484	601313	542988	538123	779037	924103	841571	760394	579374	743623	742100	332466	507587	522436	390203	504268	447775	272712	441146
Q31P46	2	2	61.45	0.0370908	0.205488	3.20368	0.770567	Low light 1h	GL	21816	Q31P46_SYNE7 LabA-like protein LalA OS=Synechococcus elongatus (strain PCC 7942) GN=lalA PE=4 SV=1	246780	116449	96811.3	357624	316245	204042	252306	554283	667235	275330	544512	518817	227895	488478	562743	328638	427572	439977	202867	297776	376988	267959	298043	460226	193890	108531	97303.1	453760	357566	220764	293855	543452	567447	248780	546291	437551	197314	420454
Q31RD7	1	1	51.64	0.038008	0.209101	2.34836	0.767254	GL	Low light 1h	32094	Q31RD7_SYNE7 ATPase OS=Synechococcus elongatus (strain PCC 7942) GN=Synpcc7942_0350 PE=3 SV=1	1.00639e+06	1.14566e+06	1.06346e+06	428403	582741	641865	302420	455767	611072	395451	481865	759110	424874	672753	942078	500556	863734	896130	559098	613115	809440	625919	839735	1.02389e+06	790701	1.06777e+06	1.06887e+06	543566	658881	694468	352222	446861	519683	357317	483440	640205	367861	579066
Q31KR3	4	4	426.26	0.0380183	0.209101	4.81094	0.767217	GL	High light	27137	Q31KR3_SYNE7 Uncharacterized protein OS=Synechococcus elongatus (strain PCC 7942) GN=Synpcc7942_2326 PE=4 SV=1	2.64097e+07	1.70738e+07	1.45538e+07	1.99248e+06	3.64156e+06	6.42957e+06	1.19602e+06	2.54069e+06	9.78174e+06	2.31308e+06	3.23927e+06	7.77449e+06	2.80406e+06	5.43073e+06	1.08522e+07	4.3362e+06	6.5402e+06	9.16026e+06	5.55309e+06	5.36074e+06	9.20334e+06	7.15374e+06	6.89498e+06	1.32507e+07	2.07496e+07	1.5913e+07	1.46277e+07	2.5281e+06	4.11737e+06	6.95649e+06	1.39297e+06	2.49104e+06	8.31884e+06	2.09002e+06	3.24985e+06	6.55672e+06	2.42778e+06	4.67446e+06
Q31N19	2	2	132.56	0.038157	0.209106	3.08718	0.76672	Low light 5h	High light	10942	RS20_SYNE7 30S ribosomal protein S20 OS=Synechococcus elongatus (strain PCC 7942) GN=rpsT PE=3 SV=1	814884	581022	503082	192908	235679	236228	193120	656507	1.05603e+06	452441	524824	834899	421701	666255	667470	479838	611037	555600	634979	659818	757606	547387	753316	574959	640238	541517	505638	244765	266473	255588	224922	643678	898096	408812	526539	704122	365114	573473
Q31M08	1	1	18.79	0.0388919	0.212367	55.5151	0.764109	Low light 6h	High light	59992	Q31M08_SYNE7 L-aspartate oxidase OS=Synechococcus elongatus (strain PCC 7942) GN=Synpcc7942_1881 PE=3 SV=1	1376.47	75901	39489.7	1502.34	751.803	0	1468.74	1542.3	0	2770.37	51236	27182.1	3163.75	4171.62	23157.5	12781.7	9372.9	61528.6	42157	47345.6	5618.34	35613.3	51205.2	38320.3	1081.46	70740.4	39690.3	1906.19	850.033	0	1710.61	1512.16	0	2503.22	51403.4	22924.3	2739.21	3590.68
Q31NA9	2	2	81.12	0.0395952	0.214977	3.18083	0.76164	High light	Low light 3h	35537	Q31NA9_SYNE7 Uncharacterized protein OS=Synechococcus elongatus (strain PCC 7942) GN=Synpcc7942_1430 PE=4 SV=1	144120	90808.9	91217.3	374613	363568	170122	52076.9	138829	210785	82652.4	135336	90708.2	55140.2	113277	117139	93355.6	104638	125804	102285	91151.7	120807	85182.8	83377.3	131353	113232	84634.6	91680.7	475315	411072	184064	60652.7	136116	179261	74682.2	135778	76499.9	47741	97502.2
Q31QF4	2	2	84.03	0.0396532	0.214977	1.81776	0.761438	GL	Low light 1h	37441	Q31QF4_SYNE7 Potassium channel protein OS=Synechococcus elongatus (strain PCC 7942) GN=Synpcc7942_0683 PE=4 SV=1	314825	219635	207049	141808	224087	241721	92946.6	129041	185936	141762	167929	175947	194535	208192	187655	165826	151248	150319	150838	159043	196289	174666	187647	185935	247352	204701	208100	179928	253367	261531	108253	126519	158128	128092	168478	148387	168431	179200
Q54775	6	6	238.21	0.0400944	0.216595	1.65436	0.759904	Low light 1h	Low light 5h	60688	PYRG_SYNE7 CTP synthase OS=Synechococcus elongatus (strain PCC 7942) GN=pyrG PE=3 SV=1	2.15215e+06	1.81524e+06	1.93749e+06	1.65177e+06	2.12377e+06	2.08408e+06	2.16743e+06	2.09463e+06	3.83828e+06	2.23345e+06	2.27324e+06	3.13394e+06	2.08249e+06	1.93393e+06	2.20666e+06	1.84803e+06	1.63403e+06	2.02272e+06	1.64807e+06	1.5439e+06	1.70438e+06	1.75207e+06	1.332e+06	2.04249e+06	1.6909e+06	1.69182e+06	1.94733e+06	2.09579e+06	2.40127e+06	2.25488e+06	2.52435e+06	2.05369e+06	3.26425e+06	2.01807e+06	2.28067e+06	2.64305e+06	1.80304e+06	1.66461e+06
Q31K13	8	8	548.7	0.0403168	0.217025	2.21937	0.759136	GL	Low light 3h	54769	Q31K13_SYNE7 Uncharacterized protein OS=Synechococcus elongatus (strain PCC 7942) GN=Synpcc7942_2576 PE=4 SV=1	3.36909e+06	4.62315e+06	4.78172e+06	1.89208e+06	3.38553e+06	3.05846e+06	1.57081e+06	2.5366e+06	2.14137e+06	1.91369e+06	2.63376e+06	3.02678e+06	1.2286e+06	1.59462e+06	2.93244e+06	2.11373e+06	1.89372e+06	3.12134e+06	2.4707e+06	2.11999e+06	1.85244e+06	2.56047e+06	2.49346e+06	3.52528e+06	2.64703e+06	4.30881e+06	4.80602e+06	2.40071e+06	3.82788e+06	3.30911e+06	1.82948e+06	2.48703e+06	1.82112e+06	1.72916e+06	2.64236e+06	2.55268e+06	1.06374e+06	1.37256e+06
Q79PF9	2	2	127.68	0.0406305	0.217623	3.39701	0.758056	High light	GL	13890	Q79PF9_SYNE7 CheY OS=Synechococcus elongatus (strain PCC 7942) GN=cheY PE=4 SV=1	1.54716e+06	954403	1.04904e+06	3.67417e+06	3.7257e+06	4.66158e+06	2.29282e+06	1.72218e+06	5.89033e+06	1.7407e+06	1.30387e+06	3.90053e+06	2.07989e+06	1.46489e+06	3.06414e+06	923376	1.21993e+06	2.27311e+06	1.24131e+06	1.03457e+06	2.31351e+06	1.4502e+06	1.24928e+06	2.3163e+06	1.21557e+06	889511	1.05437e+06	4.66185e+06	4.2125e+06	5.04361e+06	2.6704e+06	1.68852e+06	5.00941e+06	1.57285e+06	1.30813e+06	3.28956e+06	1.80079e+06	1.26089e+06
Q31QW5	2	2	75.91	0.0407146	0.217623	2.80666	0.757768	GL	Low light 2h	13356	Q31QW5_SYNE7 Uncharacterized protein OS=Synechococcus elongatus (strain PCC 7942) GN=Synpcc7942_0522 PE=4 SV=1	436473	273976	395952	107739	117448	184187	231742	79479.7	243474	147341	103720	143144	315583	113896	230241	104768	163170	274762	301997	162254	390470	278435	310850	385230	342928	255348	397964	136701	132794	199281	269905	77926.6	207061	133133	104059	120722	273236	98035
Q8KPP2	2	2	205.1	0.0410443	0.218615	2.47239	0.756641	Low light 2h	High light	4922	PSBF_SYNE7 Cytochrome b559 subunit beta OS=Synechococcus elongatus (strain PCC 7942) OX=1140 GN=psbF PE=3 SV=1	4.21668e+06	2.86708e+06	3.16152e+06	1.08663e+06	2.01763e+06	3.20474e+06	2.61173e+06	4.40268e+06	6.5599e+06	4.56727e+06	5.25128e+06	5.77978e+06	3.61158e+06	4.97302e+06	6.3602e+06	3.49833e+06	4.33218e+06	5.08022e+06	2.78652e+06	3.43412e+06	5.05602e+06	3.33245e+06	4.49634e+06	5.47867e+06	3.31296e+06	2.67214e+06	3.17758e+06	1.37874e+06	2.28126e+06	3.46738e+06	3.04182e+06	4.31665e+06	5.57884e+06	4.12684e+06	5.26844e+06	4.87444e+06	3.12695e+06	4.28049e+06
Q31KN7	5	5	444.25	0.0416852	0.221252	5.6844	0.754467	Low light 3h	High light	23203	Q31KN7_SYNE7 Sigma 54 modulation protein / SSU ribosomal protein S30P OS=Synechococcus elongatus (strain PCC 7942) GN=Synpcc7942_2352 PE=4 SV=1	1.55097e+07	1.38072e+07	9.90953e+06	3.01301e+06	3.93313e+06	2.4895e+06	4.45555e+06	1.03046e+07	1.52626e+07	5.57579e+06	1.17415e+07	2.56992e+07	6.94862e+06	1.4057e+07	3.26304e+07	8.93724e+06	1.60405e+07	2.38375e+07	8.28058e+06	1.125e+07	1.91591e+07	8.57295e+06	1.32237e+07	2.25323e+07	1.21856e+07	1.28684e+07	9.95988e+06	3.82297e+06	4.44703e+06	2.69353e+06	5.18928e+06	1.01032e+07	1.298e+07	5.03811e+06	1.17799e+07	2.16738e+07	6.0162e+06	1.20994e+07
Q31PQ9	3	3	111.13	0.0428133	0.225792	3.66168	0.750693	Low light 1h	GL	16947	FABZ_SYNE7 3-hydroxyacyl-[acyl-carrier-protein] dehydratase FabZ OS=Synechococcus elongatus (strain PCC 7942) GN=fabZ PE=3 SV=1	821647	1.08811e+06	867488	1.61586e+06	1.39977e+06	1.43103e+06	2.00452e+06	4.35302e+06	3.81186e+06	1.51569e+06	3.94661e+06	3.3907e+06	1.48362e+06	3.54999e+06	3.78947e+06	1.47593e+06	4.08399e+06	2.81661e+06	1.25658e+06	2.3642e+06	2.50669e+06	1.21648e+06	2.72958e+06	3.41521e+06	645552	1.01413e+06	871896	2.05023e+06	1.58267e+06	1.54831e+06	2.33462e+06	4.26795e+06	3.24178e+06	1.36953e+06	3.9595e+06	2.85959e+06	1.28453e+06	3.05562e+06
Q31LY4	8	7	343.75	0.0429829	0.225792	1.43744	0.750131	High light	Low light 4h	110734	Q31LY4_SYNE7 Cyclic nucleotide-binding domain (CNMP-BD) protein OS=Synechococcus elongatus (strain PCC 7942) GN=Synpcc7942_1905 PE=4 SV=1	2.89392e+06	2.09504e+06	2.02467e+06	3.49898e+06	2.59112e+06	2.95597e+06	3.05779e+06	2.21885e+06	3.02521e+06	2.66464e+06	2.2778e+06	2.39859e+06	2.838e+06	2.36274e+06	2.65036e+06	2.17358e+06	2.1153e+06	2.00431e+06	1.94088e+06	1.99724e+06	2.37874e+06	2.16262e+06	2.09631e+06	2.63807e+06	2.2737e+06	1.95259e+06	2.03495e+06	4.43957e+06	2.92967e+06	3.19823e+06	3.56134e+06	2.17549e+06	2.57278e+06	2.40769e+06	2.28524e+06	2.02288e+06	2.45718e+06	2.03371e+06
Q31LS9	2	2	120.45	0.0430888	0.225792	2.00587	0.749781	High light	Low light 1h	19748	Q31LS9_SYNE7 Uncharacterized protein OS=Synechococcus elongatus (strain PCC 7942) GN=Synpcc7942_1960 PE=4 SV=1	580803	419453	341815	544422	421672	528944	223183	246413	275735	535203	292198	278461	245639	363614	213999	283098	289931	245744	317044	561827	255951	358149	543102	340599	456326	390934	343551	690773	476768	572293	259936	241598	234497	483593	293153	234843	212678	312977
Q31PZ2	3	3	123.85	0.0431355	0.225792	2.94536	0.749627	Low light 1h	GL	30759	Q31PZ2_SYNE7 Uncharacterized protein OS=Synechococcus elongatus (strain PCC 7942) GN=Synpcc7942_0846 PE=4 SV=1	1.59023e+06	1.69852e+06	1.73305e+06	2.60883e+06	2.62757e+06	2.66484e+06	2.49894e+06	8.07821e+06	4.21387e+06	3.19742e+06	5.75345e+06	2.64088e+06	2.63886e+06	4.30409e+06	2.37691e+06	2.64759e+06	3.71117e+06	2.69057e+06	2.34029e+06	3.10704e+06	3.07424e+06	2.33165e+06	2.85623e+06	2.55179e+06	1.24941e+06	1.58304e+06	1.74186e+06	3.31013e+06	2.97089e+06	2.88323e+06	2.91046e+06	7.92035e+06	3.58367e+06	2.88909e+06	5.77225e+06	2.22722e+06	2.28476e+06	3.70471e+06
Q31S27	2	2	124.55	0.0435779	0.227324	3.45971	0.748172	GL	Low light 1h	21297	Q31S27_SYNE7 Transcriptional regulator, XRE family OS=Synechococcus elongatus (strain PCC 7942) GN=Synpcc7942_0110 PE=4 SV=1	372317	277720	467517	75962.7	126842	143703	35503.7	141970	145545	56748.2	150861	169116	103786	121276	182701	123650	126517	206343	98194.3	122395	193718	168492	140017	256160	292522	258837	469892	96382.8	143416	155480	41350.3	139196	123778	51275.9	151354	142626	89859.1	104387
Q31NJ7	1	1	17.21	0.0439059	0.228251	2.3609	0.7471	High light	GL	41576	Q31NJ7_SYNE7 GDP-mannose 4,6-dehydratase OS=Synechococcus elongatus (strain PCC 7942) GN=gmd PE=3 SV=1	64911.6	122912	65307.4	286831	176734	134053	177008	196491	126894	159850	182791	124480	275750	158594	147571	124419	135480	88814.2	122081	89930.6	77616.9	133890	47011.1	141747	50999.8	114555	65639.2	363936	199826	145039	206157	192651	107917	144436	183388	104982	238748	136508
Q31MY7	19	17	1533.01	0.0451789	0.233009	5.2058	0.742988	Low light 3h	High light	35900	ILVC_SYNE7 Ketol-acid reductoisomerase OS=Synechococcus elongatus (strain PCC 7942) GN=ilvC PE=3 SV=2	4.5582e+07	2.95409e+07	2.47512e+07	1.31653e+07	1.78804e+07	1.21077e+07	1.45626e+07	4.45949e+07	8.43749e+07	3.32694e+07	6.35342e+07	1.07451e+08	2.71377e+07	7.23124e+07	1.25198e+08	4.54968e+07	6.36101e+07	8.7819e+07	3.83062e+07	4.84498e+07	6.44546e+07	3.65258e+07	4.18891e+07	8.07941e+07	3.58129e+07	2.75323e+07	2.48769e+07	1.67043e+07	2.02166e+07	1.30999e+07	1.69607e+07	4.37234e+07	7.17563e+07	3.00612e+07	6.37419e+07	9.06199e+07	2.34961e+07	6.22423e+07
Q31KM6	1	1	34.34	0.0451926	0.233009	2.15192	0.742944	GL	Low light 2h	13652	Q31KM6_SYNE7 Uncharacterized protein OS=Synechococcus elongatus (strain PCC 7942) GN=Synpcc7942_2363 PE=4 SV=1	370646	222274	285107	209700	320398	266156	80304.7	179859	241743	106358	154147	147515	82907.9	155786	180381	133652	146643	183769	102707	141551	181865	155881	164975	236798	291209	207162	286555	266071	362261	287969	93529.1	176344	205590	96101.5	154651	124409	71782.6	134092
Q31NG3	1	1	43.44	0.0452817	0.233009	3.11964	0.74266	Low light 6h	High light	19756	Q31NG3_SYNE7 Uncharacterized protein OS=Synechococcus elongatus (strain PCC 7942) GN=Synpcc7942_1376 PE=4 SV=1	192212	224128	220813	34503.5	71426.2	380607	40661.2	88865.7	436143	251764	366647	536697	268301	501600	491707	279665	567926	565816	334272	401428	602446	413767	401690	702365	151017	208889	221934	43778.6	80758.8	411799	47357.1	87129.2	370916	227487	367845	452630	232298	431748
Q31RN0	2	2	150.66	0.0456283	0.233999	2.33775	0.741555	High light	GL	26372	Q31RN0_SYNE7 Uncharacterized protein OS=Synechococcus elongatus (strain PCC 7942) GN=Synpcc7942_0257 PE=4 SV=1	1.01265e+06	866169	671015	1.20159e+06	1.97764e+06	2.78162e+06	914215	1.25417e+06	1.97972e+06	866754	1.46272e+06	1.65456e+06	850408	1.21758e+06	1.48107e+06	967112	1.19093e+06	918364	703535	868888	993665	815360	759990	1.15445e+06	795616	807277	674424	1.5246e+06	2.23604e+06	3.00959e+06	1.06476e+06	1.22966e+06	1.68365e+06	783172	1.4675e+06	1.3954e+06	736293	1.04802e+06
Q31QD7	22	20	2022.95	0.0458533	0.234361	4.87562	0.740841	GL	High light	33243	Q31QD7_SYNE7 Uncharacterized protein OS=Synechococcus elongatus (strain PCC 7942) GN=Synpcc7942_0700 PE=4 SV=1	4.54459e+08	3.54651e+08	3.20042e+08	5.89063e+07	9.90046e+07	7.36804e+07	3.15394e+07	1.11384e+08	2.36531e+08	8.15078e+07	1.51849e+08	3.39657e+08	7.75262e+07	2.48598e+08	4.75151e+08	1.94583e+08	2.88783e+08	4.16417e+08	2.07898e+08	2.24253e+08	3.4227e+08	2.09576e+08	2.77327e+08	5.03542e+08	3.5706e+08	3.30538e+08	3.21668e+08	7.47414e+07	1.1194e+08	7.97188e+07	3.67332e+07	1.09208e+08	2.01157e+08	7.36479e+07	1.52346e+08	2.86454e+08	6.71231e+07	2.13978e+08
Q8GMQ4	1	1	52.33	0.0463147	0.235925	3.22393	0.739385	High light	GL	32244	Q8GMQ4_SYNE7 ATPase OS=Synechococcus elongatus (strain PCC 7942) GN=sek0043 PE=3 SV=1	53486.3	39329.5	49517.4	124298	162612	171963	100170	95501.8	170461	71472.2	112462	130448	96513.6	122627	212015	54834	124449	151829	40793.1	49622.7	120363	41708.5	77496.7	138544	42023.1	36655.4	49769	157712	183859	186056	116665	93635.6	144968	64580.1	112829	110015	83562.6	105550
Q31PP2	3	3	118.43	0.0470309	0.238772	2.56173	0.737143	GL	Low light 1h	39363	Q31PP2_SYNE7 ATPase OS=Synechococcus elongatus (strain PCC 7942) GN=Synpcc7942_0947 PE=4 SV=1	746465	772586	687846	197452	414989	486535	251797	263053	346635	196655	353017	418181	152459	301317	468287	323311	403847	482176	344205	418688	463962	362369	398468	644745	586483	720056	691340	250530	469212	526408	293263	257913	294794	177691	354171	352678	132000	259356
Q31PP6	9	8	507.11	0.0473919	0.239803	2.60566	0.736022	Low light 3h	High light	45296	Q31PP6_SYNE7 Acetylornithine aminotransferase OS=Synechococcus elongatus (strain PCC 7942) GN=argD PE=3 SV=1	4.21435e+06	2.35222e+06	1.31613e+06	2.47893e+06	1.6558e+06	1.84106e+06	2.87455e+06	2.59967e+06	5.42204e+06	2.72003e+06	3.49176e+06	3.95794e+06	6.25751e+06	4.64388e+06	4.6695e+06	3.32837e+06	5.10685e+06	3.5969e+06	2.70434e+06	3.47848e+06	3.20308e+06	2.50274e+06	2.97166e+06	4.59613e+06	3.31113e+06	2.19229e+06	1.32282e+06	3.14531e+06	1.87214e+06	1.99194e+06	3.34792e+06	2.54887e+06	4.61115e+06	2.45774e+06	3.50317e+06	3.33798e+06	5.41783e+06	3.99718e+06
Q31N74	2	2	148.46	0.0475862	0.239986	2.57204	0.735421	Low light 3h	High light	17419	Q31N74_SYNE7 Transcriptional regulator, BadM/Rrf2 family OS=Synechococcus elongatus (strain PCC 7942) GN=Synpcc7942_1465 PE=4 SV=1	710898	197303	276788	159281	236709	212107	409128	347078	588128	438310	453269	599125	377736	565907	620406	389551	492719	533431	360166	366997	468179	369030	335752	635144	558538	183888	278195	202099	267637	229490	476502	340295	500171	396043	454750	505279	327048	487100
Q31LK4	10	9	692.42	0.0479939	0.24054	1.8708	0.734165	High light	Low light 2h	39285	Q31LK4_SYNE7 Uncharacterized protein OS=Synechococcus elongatus (strain PCC 7942) GN=Synpcc7942_2035 PE=4 SV=1	5.59535e+06	4.10978e+06	3.76434e+06	3.99329e+06	4.75461e+06	5.49248e+06	2.90342e+06	2.5567e+06	3.3314e+06	2.09438e+06	2.5087e+06	3.00883e+06	2.24192e+06	2.81272e+06	3.63351e+06	2.20922e+06	3.28764e+06	3.54866e+06	2.05296e+06	2.99934e+06	3.94031e+06	2.51528e+06	3.08363e+06	4.66649e+06	4.39615e+06	3.83035e+06	3.78347e+06	5.06676e+06	5.37584e+06	5.9426e+06	3.38155e+06	2.50673e+06	2.83318e+06	1.89242e+06	2.5169e+06	2.53753e+06	1.94108e+06	2.42103e+06
Q31RF9	42	41	3292.64	0.0482024	0.24054	5.52852	0.733525	Low light 6h	High light	78873	Q31RF9_SYNE7 Phycobilisome core-membrane linker polypeptide OS=Synechococcus elongatus (strain PCC 7942) GN=Synpcc7942_0328 PE=4 SV=1	4.35097e+08	4.19855e+08	3.13877e+08	9.01027e+07	8.04357e+07	8.08616e+07	5.86231e+07	2.44653e+08	4.38732e+08	1.38765e+08	3.77995e+08	5.09081e+08	1.48633e+08	5.17433e+08	6.68077e+08	2.82781e+08	5.12435e+08	5.89189e+08	2.10633e+08	4.51572e+08	5.13332e+08	2.35903e+08	4.80441e+08	6.73527e+08	3.41847e+08	3.91308e+08	3.15472e+08	1.14324e+08	9.09454e+07	8.74884e+07	6.8277e+07	2.39872e+08	3.73118e+08	1.25383e+08	3.7923e+08	4.29339e+08	1.28688e+08	4.45376e+08
Q31LA7	1	1	37.09	0.0482648	0.24054	1.96193	0.733334	High light	Low light 2h	50693	GLMM_SYNE7 Phosphoglucosamine mutase OS=Synechococcus elongatus (strain PCC 7942) GN=glmM PE=3 SV=1	104797	69255	97483	100431	156060	134564	64428	83263.9	124181	55913.2	72764.1	70644.1	77953	77170.1	99385	78458.9	64647.2	68645.4	63262.9	92815.8	73831.9	76659.2	72138.2	116132	82336.9	64546.2	97978.2	127428	176451	145592	75037.9	81636.8	105610	50521.5	73001.9	59578.6	67492.6	66423.5
Q31LF7	7	7	511.27	0.0483906	0.24054	2.42404	0.73295	GL	High light	73792	Q31LF7_SYNE7 Elongation factor EF-G OS=Synechococcus elongatus (strain PCC 7942) GN=Synpcc7942_2082 PE=4 SV=1	1.21416e+07	7.36521e+06	4.72117e+06	3.84357e+06	2.95782e+06	3.19349e+06	4.46953e+06	3.47854e+06	6.75212e+06	3.88988e+06	3.62715e+06	4.88058e+06	4.12969e+06	3.24958e+06	4.82604e+06	3.46221e+06	3.55822e+06	5.22688e+06	4.90272e+06	4.06839e+06	4.67239e+06	4.38476e+06	5.31885e+06	7.77018e+06	9.53945e+06	6.86444e+06	4.74516e+06	4.87679e+06	3.34429e+06	3.4552e+06	5.20556e+06	3.41057e+06	5.74231e+06	3.51478e+06	3.639e+06	4.1161e+06	3.57553e+06	2.79705e+06
Q31PD0	12	12	989.92	0.0484884	0.24054	3.06214	0.732651	GL	High light	32537	Q31PD0_SYNE7 Uncharacterized protein OS=Synechococcus elongatus (strain PCC 7942) GN=Synpcc7942_1059 PE=4 SV=1	3.83815e+07	2.88708e+07	2.46593e+07	7.41558e+06	1.04809e+07	1.21189e+07	5.75402e+06	8.91609e+06	2.12587e+07	8.54686e+06	9.97641e+06	2.15675e+07	1.05989e+07	1.80851e+07	3.18757e+07	1.35481e+07	2.02337e+07	2.99263e+07	1.54433e+07	1.77108e+07	2.88576e+07	1.85266e+07	2.14842e+07	4.0048e+07	3.01556e+07	2.69079e+07	2.47846e+07	9.40902e+06	1.18504e+07	1.31121e+07	6.70157e+06	8.74186e+06	1.80794e+07	7.72268e+06	1.0009e+07	1.81892e+07	9.17666e+06	1.55666e+07
Q31PG0	6	5	340.96	0.0489613	0.241618	4.07415	0.731214	Low light 3h	High light	34379	Q31PG0_SYNE7 Branched chain amino acid aminotransferase OS=Synechococcus elongatus (strain PCC 7942) GN=Synpcc7942_1029 PE=3 SV=1	1.6377e+07	2.24747e+07	2.28479e+07	7.08348e+06	1.09397e+07	1.05522e+07	6.14308e+06	2.82521e+07	3.24052e+07	1.58465e+07	4.49923e+07	3.49443e+07	2.44798e+07	5.32028e+07	3.87379e+07	2.43163e+07	4.43191e+07	3.98198e+07	1.88631e+07	3.329e+07	3.98898e+07	1.76621e+07	4.50684e+07	3.94458e+07	1.28671e+07	2.09466e+07	2.2964e+07	8.98765e+06	1.23691e+07	1.1417e+07	7.1547e+06	2.77e+07	2.75589e+07	1.43184e+07	4.51393e+07	2.94707e+07	2.11949e+07	4.57939e+07
Q31KD6	16	14	1221.78	0.0490239	0.241618	3.27559	0.731024	GL	Low light 1h	39657	Q31KD6_SYNE7 Type IV pilus assembly protein PilM OS=Synechococcus elongatus (strain PCC 7942) GN=Synpcc7942_2453 PE=4 SV=1	2.63878e+07	2.38311e+07	2.13418e+07	4.00189e+06	7.11161e+06	1.25637e+07	3.04148e+06	5.39001e+06	1.34152e+07	5.67567e+06	7.82124e+06	1.43443e+07	5.2585e+06	1.07025e+07	1.67325e+07	8.52457e+06	1.12292e+07	1.56831e+07	9.08161e+06	1.14318e+07	1.36712e+07	1.18719e+07	1.3735e+07	2.06513e+07	2.07323e+07	2.22108e+07	2.14502e+07	5.07767e+06	8.04082e+06	1.35933e+07	3.54234e+06	5.28468e+06	1.14089e+07	5.12837e+06	7.8468e+06	1.20974e+07	4.55287e+06	9.21205e+06
Q31NG7	11	10	669.47	0.0493719	0.242546	2.18218	0.729973	Low light 4h	GL	132349	Q31NG7_SYNE7 Methionine synthase (B12-dependent) OS=Synechococcus elongatus (strain PCC 7942) GN=Synpcc7942_1372 PE=4 SV=1	2.66614e+06	2.58156e+06	2.74348e+06	3.51592e+06	2.78682e+06	2.40065e+06	2.96778e+06	3.79616e+06	5.85436e+06	3.44866e+06	6.19136e+06	5.89047e+06	3.05342e+06	6.60469e+06	7.0439e+06	4.2972e+06	6.94931e+06	6.19168e+06	3.21433e+06	4.91926e+06	5.80352e+06	3.26453e+06	4.29297e+06	5.02387e+06	2.09473e+06	2.40604e+06	2.75741e+06	4.46106e+06	3.15094e+06	2.59739e+06	3.4565e+06	3.72198e+06	4.97882e+06	3.11611e+06	6.21159e+06	4.9678e+06	2.64368e+06	5.68493e+06
Q31PN4	1	1	90.53	0.0501135	0.245395	3.30306	0.72775	Low light 3h	High light	20157	Q31PN4_SYNE7 Uncharacterized protein OS=Synechococcus elongatus (strain PCC 7942) GN=Synpcc7942_0955 PE=4 SV=1	223170	72036	126383	152474	132175	115923	261564	198809	610423	210940	288714	571145	229683	417869	675561	196711	310343	395108	257821	235829	360759	194192	229461	467109	175340	67138.1	127025	193462	149445	125424	304637	194924	519132	190599	289658	481682	198862	359678
P72546	1	1	22.66	0.0515497	0.251615	2.66608	0.723509	GL	High light	24900	TRMB_SYNE7 tRNA (guanine-N(7)-)-methyltransferase OS=Synechococcus elongatus (strain PCC 7942) GN=trmB PE=3 SV=2	226581	410543	381982	126396	134516	121338	370727	154740	128295	170718	213138	203340	175346	167365	219355	188683	180320	244661	185408	332115	196705	174661	239249	232981	178020	382629	383922	160373	152092	131282	431777	151717	109108	154256	213834	171489	151816	144058
Q31NI2	1	1	60.12	0.0518071	0.252061	4.07067	0.722757	High light	GL	204975	Q31NI2_SYNE7 Histidine kinase OS=Synechococcus elongatus (strain PCC 7942) GN=Synpcc7942_1357 PE=4 SV=1	9539.2	6948.19	5381.37	14076.8	38918.1	36025.5	11018.4	26339.9	44748.1	23304.5	7078.87	30518.1	24225.2	23229.2	35183.7	22089	16344.6	27376	15707.8	21131	29074	13802.2	12712.5	19143	7494.76	6475.77	5408.71	17860.9	44003.1	38977.9	12832.9	25825.2	38055.8	21057.3	7102.01	25737.8	20974.5	19994.3
Q935X4	20	19	1702.48	0.0522597	0.253451	3.45252	0.721442	GL	High light	35552	Q935X4_SYNE7 ChlA OS=Synechococcus elongatus (strain PCC 7942) GN=SEA0022 PE=4 SV=1	1.95816e+08	1.40736e+08	1.13335e+08	2.46093e+07	5.1845e+07	5.38528e+07	2.51585e+07	6.00549e+07	1.03672e+08	4.5158e+07	9.17071e+07	1.37221e+08	5.34653e+07	1.29647e+08	2.14527e+08	8.75176e+07	1.56478e+08	1.75103e+08	8.42e+07	1.08763e+08	1.69752e+08	9.49682e+07	1.2544e+08	2.24814e+08	1.53849e+08	1.31168e+08	1.1391e+08	3.12247e+07	5.86191e+07	5.82662e+07	2.93016e+07	5.88813e+07	8.81674e+07	4.08034e+07	9.20068e+07	1.15727e+08	4.62908e+07	1.11593e+08
Q31QW1	1	1	30.73	0.0541042	0.261561	1.80094	0.716162	High light	GL	32859	Q31QW1_SYNE7 ABC-type sugar transport systems permease components-like OS=Synechococcus elongatus (strain PCC 7942) GN=Synpcc7942_0526 PE=3 SV=1	328154	289548	367362	368172	678585	727282	348866	546883	448017	445888	383210	352396	646596	440397	394860	339039	408339	327519	394340	397592	388072	357109	368038	353399	257824	269861	369228	467143	767249	786885	406316	536196	381014	402891	384462	297197	559830	379068
Q31R72	8	8	768.04	0.054402	0.261662	4.23375	0.715322	Low light 6h	High light	35365	Q31R72_SYNE7 Uncharacterized protein OS=Synechococcus elongatus (strain PCC 7942) GN=Synpcc7942_0415 PE=4 SV=1	1.43532e+07	1.17072e+07	1.04086e+07	4.34703e+06	4.37931e+06	4.33043e+06	3.83174e+06	4.7866e+06	1.28523e+07	6.62066e+06	6.11456e+06	1.9518e+07	7.08356e+06	1.25599e+07	2.91153e+07	1.07103e+07	1.57426e+07	2.53118e+07	8.55157e+06	1.36123e+07	2.03735e+07	9.87596e+06	1.34041e+07	3.1999e+07	1.12771e+07	1.09112e+07	1.04615e+07	5.51559e+06	4.95151e+06	4.68533e+06	4.46274e+06	4.69306e+06	1.09302e+07	5.98222e+06	6.13455e+06	1.64608e+07	6.13303e+06	1.08108e+07
Q31Q50	2	2	99.48	0.0544698	0.261662	2.47353	0.715131	Low light 1h	High light	32397	Q31Q50_SYNE7 Putative purple acid phosphatase OS=Synechococcus elongatus (strain PCC 7942) GN=Synpcc7942_0787 PE=4 SV=1	336434	245250	204165	72997.2	205073	92289.6	344397	354873	216828	103998	150317	119274	132164	196230	160816	163896	186784	209191	105941	212666	178364	106979	343594	376954	264330	228575	205202	92620.1	231868	99853	401111	347938	184400	93969.3	150808	100591	114429	168903
P39458	1	1	85.15	0.0552072	0.264368	28.498	0.713065	Low light 3h	GL	80887	NARB_SYNE7 Nitrate reductase OS=Synechococcus elongatus (strain PCC 7942) GN=narB PE=1 SV=2	0	0	4685.98	9929.38	13695.6	8896.4	0	7371.85	88444.4	11767.6	17540.8	92290.2	8519.31	43860.5	81161.2	23502.2	15404.3	46451.3	13257.9	24948.9	33360.1	11256.6	13639.3	7146.03	0	0	4709.79	12598.6	15485	9625.49	0	7227.79	75217.2	10632.9	17598.1	77834	7376.12	37752.6
Q31M04	3	3	153.5	0.0553822	0.264372	5.04582	0.712577	Low light 4h	High light	27936	Q31M04_SYNE7 HAD-superfamily hydrolase subfamily IA, variant 3 OS=Synechococcus elongatus (strain PCC 7942) GN=Synpcc7942_1885 PE=4 SV=1	2.04571e+06	1.13544e+06	658234	294609	306428	167133	164451	894714	926299	626103	713409	1.20269e+06	321836	1.39516e+06	1.75253e+06	1.01692e+06	1.72776e+06	1.13137e+06	685532	1.65992e+06	943209	846904	906956	1.37235e+06	1.60728e+06	1.05824e+06	661578	373805	346466	180830	191532	877231	787767	565727	715741	1.0143e+06	278649	1.20087e+06
Q31NV8	10	10	774.88	0.0566222	0.269444	5.3216	0.709154	GL	High light	34604	CYF_SYNE7 Cytochrome f OS=Synechococcus elongatus (strain PCC 7942) OX=1140 GN=petA PE=3 SV=1	4.83158e+07	4.1815e+07	3.1386e+07	4.02651e+06	9.60786e+06	9.20025e+06	4.88585e+06	7.61689e+06	2.39089e+07	7.84234e+06	1.16685e+07	3.70172e+07	7.68115e+06	1.98057e+07	5.11473e+07	1.62072e+07	2.26938e+07	4.76925e+07	1.64188e+07	2.77783e+07	2.99741e+07	2.00486e+07	2.50602e+07	6.19194e+07	3.79608e+07	3.89719e+07	3.15454e+07	5.10891e+06	1.08632e+07	9.95424e+06	5.69043e+06	7.46804e+06	2.03332e+07	7.0861e+06	1.17066e+07	3.12189e+07	6.65043e+06	1.70476e+07
Q31MX3	26	26	1580.95	0.0574582	0.270876	2.021	0.706875	GL	Low light 1h	83036	Q31MX3_SYNE7 Polyphosphate kinase OS=Synechococcus elongatus (strain PCC 7942) GN=ppk PE=3 SV=1	6.57236e+07	5.26964e+07	4.75084e+07	2.32921e+07	4.07947e+07	4.22919e+07	1.248e+07	3.10781e+07	3.85441e+07	2.84374e+07	3.56188e+07	3.98753e+07	3.02521e+07	4.3346e+07	4.68168e+07	4.06225e+07	4.07243e+07	4.66617e+07	3.90721e+07	4.79926e+07	6.00278e+07	5.10037e+07	4.92098e+07	5.00341e+07	5.16377e+07	4.91135e+07	4.77497e+07	2.95535e+07	4.61249e+07	4.57579e+07	1.45352e+07	3.04708e+07	3.27797e+07	2.56952e+07	3.57352e+07	3.36293e+07	2.61926e+07	3.73097e+07
Q8GJL3	1	1	37.36	0.0574607	0.270876	2.73457	0.706868	GL	Low light 1h	13261	Q8GJL3_SYNE7 Putative uncharacterized protein SEN0028 OS=Synechococcus elongatus (strain PCC 7942) GN=SEN0028 PE=4 SV=1	395965	310330	315075	113841	131262	165796	58783	132987	181732	109428	126298	147390	63161.1	134429	290563	134742	170668	305910	157993	217612	174473	178130	234973	255438	311102	289230	316675	144444	148413	179384	68463.2	130389	154553	98875.7	126711	124303	54685.6	115709
Q31NM5	37	34	3280.46	0.057591	0.270876	2.93744	0.706515	GL	Low light 1h	67367	Q31NM5_SYNE7 ATP-dependent zinc metalloprotease FtsH OS=Synechococcus elongatus (strain PCC 7942) GN=ftsH PE=3 SV=1	2.04478e+08	1.84026e+08	1.64063e+08	4.11577e+07	7.9556e+07	9.35809e+07	3.42167e+07	4.70248e+07	1.0687e+08	4.53401e+07	5.70244e+07	1.14076e+08	4.6973e+07	7.94895e+07	1.4122e+08	7.21553e+07	9.59362e+07	1.30762e+08	6.84701e+07	7.77734e+07	1.13446e+08	9.17312e+07	1.02061e+08	1.63188e+08	1.60654e+08	1.71513e+08	1.64897e+08	5.22216e+07	8.99508e+07	1.0125e+08	3.98514e+07	4.61058e+07	9.08872e+07	4.09679e+07	5.72107e+07	9.62077e+07	4.06698e+07	6.84199e+07
Q54711	5	5	276.86	0.0577709	0.270876	3.02697	0.706029	GL	Low light 1h	24455	CYB6_SYNE7 Cytochrome b6 OS=Synechococcus elongatus (strain PCC 7942) OX=1140 GN=petB PE=3 SV=1	5.77801e+07	3.69163e+07	3.93942e+07	8.44923e+06	2.05336e+07	1.72497e+07	6.40692e+06	1.42282e+07	2.36635e+07	1.22436e+07	1.76067e+07	2.88817e+07	8.43726e+06	2.65773e+07	3.73225e+07	2.39262e+07	3.07591e+07	3.61772e+07	1.9637e+07	2.91876e+07	3.72526e+07	2.6097e+07	3.27816e+07	4.91111e+07	4.53967e+07	3.44063e+07	3.95944e+07	1.07205e+07	2.32166e+07	1.86633e+07	7.46199e+06	1.39501e+07	2.01245e+07	1.1063e+07	1.76642e+07	2.43578e+07	7.30507e+06	2.28762e+07
Q31RW9	4	2	245.27	0.0578153	0.270876	11.4418	0.705909	GL	High light	22507	Q31RW9_SYNE7 Uncharacterized protein OS=Synechococcus elongatus (strain PCC 7942) GN=Synpcc7942_0168 PE=4 SV=1	696453	1.64318e+06	2.04404e+06	20494.7	85908.6	276724	49102.7	47307.4	434603	49818.7	172464	1.01897e+06	58535.9	229784	1.32084e+06	331979	526023	866324	351502	557223	437853	468790	726363	971656	547189	1.53145e+06	2.05443e+06	26004.1	97133.5	299402	57188.8	46382.9	369606	45014.7	173028	859359	50681.1	197785
Q31M14	1	1	24.28	0.0582255	0.271958	1.79755	0.704804	High light	Low light 1h	50730	Q31M14_SYNE7 Uncharacterized protein OS=Synechococcus elongatus (strain PCC 7942) GN=Synpcc7942_1875 PE=4 SV=1	94371.1	66942.6	72110.8	116259	77892.5	65147.5	52152.9	52738.9	39359.9	66226.4	84479.7	61988.8	80501.6	79342.9	62060.5	49393.3	67232.4	65926	38291.1	66172.9	63663.8	54513.5	43289.4	69046	74145.5	62391	72477.2	147512	88069.9	70486.6	60741.3	51708.3	33473.5	59840.1	84755.8	52279	69699.2	68293.7
Q31RA8	2	2	154.97	0.0584746	0.272284	2.68572	0.704136	Low light 6h	Low light 1h	14883	Q31RA8_SYNE7 Uncharacterized protein OS=Synechococcus elongatus (strain PCC 7942) GN=Synpcc7942_0379 PE=4 SV=1	847638	1.91426e+06	2.06363e+06	503843	752988	951102	557855	541812	811270	610808	1.1863e+06	1.5436e+06	456551	833588	1.76595e+06	941291	978595	1.9249e+06	1.39023e+06	1.62906e+06	1.75286e+06	1.28163e+06	1.79048e+06	2.06012e+06	665972	1.7841e+06	2.07411e+06	639285	851373	1.02905e+06	649720	531224	689942	551908	1.19018e+06	1.30181e+06	395287	717504
Q31M40	7	6	375.46	0.0588063	0.272991	3.19175	0.703249	High light	Low light 2h	46227	Q31M40_SYNE7 RNA polymerase sigma factor OS=Synechococcus elongatus (strain PCC 7942) GN=Synpcc7942_1849 PE=3 SV=1	1.52286e+06	1.00601e+06	712790	684701	1.45589e+06	1.55909e+06	1.11375e+06	491334	528355	376930	430779	351431	644346	389072	522694	251681	616540	554225	344746	590511	988544	340044	793110	834505	1.19648e+06	937614	716411	868761	1.64612e+06	1.68687e+06	1.29716e+06	481732	449338	340582	432187	296384	557883	334890
P16891	2	2	100.06	0.0594963	0.274548	3.96453	0.701417	Low light 4h	High light	39425	DCUP_SYNE7 Uroporphyrinogen decarboxylase OS=Synechococcus elongatus (strain PCC 7942) GN=hemE PE=3 SV=2	796561	432147	423256	246750	257113	253946	229893	482361	1.20848e+06	459187	848518	1.3925e+06	518153	1.0513e+06	1.32397e+06	742809	1.23532e+06	1.02623e+06	421042	931461	859444	497987	799537	1.30313e+06	625843	402764	425407	313081	290708	274758	267752	472935	1.02775e+06	414907	851291	1.17438e+06	448623	904894
Q31Q14	1	1	43.19	0.0597236	0.274548	1.70535	0.700816	GL	Low light 1h	39072	Q31Q14_SYNE7 Uncharacterized protein OS=Synechococcus elongatus (strain PCC 7942) GN=Synpcc7942_0823 PE=4 SV=1	530499	467410	429121	370788	390161	417832	170890	295744	370162	257989	295492	365456	567140	355822	405991	303804	394662	413645	311581	362557	426885	347549	384979	454956	416802	435630	431301	470462	441139	452074	199031	289965	314802	233111	296458	308212	491037	306271
Q31PI8	8	8	564.58	0.0598557	0.274548	1.81882	0.700468	Low light 3h	GL	64857	Q31PI8_SYNE7 Aspartokinase OS=Synechococcus elongatus (strain PCC 7942) GN=Synpcc7942_1001 PE=3 SV=1	3.34773e+06	2.05194e+06	2.03837e+06	3.04535e+06	2.52321e+06	2.74588e+06	2.91425e+06	3.5772e+06	4.79964e+06	3.70592e+06	3.74382e+06	5.52784e+06	3.73752e+06	4.13851e+06	5.65238e+06	3.68687e+06	4.59602e+06	4.69915e+06	3.06935e+06	3.75536e+06	4.33273e+06	2.88028e+06	2.93291e+06	5.77261e+06	2.63025e+06	1.91242e+06	2.04872e+06	3.864e+06	2.8529e+06	2.97092e+06	3.39416e+06	3.50729e+06	4.08183e+06	3.34856e+06	3.75606e+06	4.66197e+06	3.23599e+06	3.56219e+06
Q31MA7	9	9	574.11	0.0599508	0.274548	4.06838	0.700218	High light	GL	47205	Q31MA7_SYNE7 L-threonine synthase OS=Synechococcus elongatus (strain PCC 7942) GN=Synpcc7942_1782 PE=4 SV=1	898341	795682	842067	2.41669e+06	5.13889e+06	2.7622e+06	988653	2.26823e+06	6.26615e+06	1.25963e+06	2.23309e+06	3.18235e+06	1.15493e+06	1.95445e+06	2.87413e+06	1.11063e+06	2.1591e+06	1.98307e+06	844788	1.18414e+06	1.85252e+06	834149	732157	1.75387e+06	705809	741583	846345	3.06634e+06	5.81034e+06	2.98857e+06	1.15146e+06	2.22391e+06	5.32902e+06	1.13817e+06	2.24039e+06	2.68388e+06	999954	1.68228e+06
Q31NR8	5	5	264.81	0.060046	0.274548	2.73139	0.699967	Low light 4h	GL	28254	Q31NR8_SYNE7 Uncharacterized protein OS=Synechococcus elongatus (strain PCC 7942) GN=Synpcc7942_1271 PE=4 SV=1	865644	875778	782115	855148	1.65337e+06	1.23572e+06	732229	1.94056e+06	1.66487e+06	1.1101e+06	2.77106e+06	2.52473e+06	1.26511e+06	2.55338e+06	2.94042e+06	1.74221e+06	2.80389e+06	2.34666e+06	1.39764e+06	2.61624e+06	1.70166e+06	1.37395e+06	1.81191e+06	2.61584e+06	680119	816232	786089	1.08503e+06	1.8694e+06	1.33699e+06	852810	1.90264e+06	1.41588e+06	1.00305e+06	2.78011e+06	2.12926e+06	1.09535e+06	2.1978e+06
Q31KC6	6	6	467.25	0.0604589	0.274792	4.22045	0.698885	High light	GL	45446	METK_SYNE7 S-adenosylmethionine synthase OS=Synechococcus elongatus (strain PCC 7942) GN=metK PE=3 SV=1	1.87762e+06	1.60852e+06	1.38814e+06	1.41781e+07	3.95342e+06	2.4401e+06	3.0355e+06	4.74519e+06	6.34897e+06	3.46441e+06	6.0541e+06	6.71737e+06	2.75344e+06	4.8401e+06	5.8189e+06	3.18873e+06	4.90301e+06	4.32724e+06	2.09908e+06	3.49792e+06	3.69525e+06	2.36419e+06	2.35678e+06	3.95414e+06	1.47521e+06	1.49915e+06	1.39519e+06	1.79894e+07	4.46997e+06	2.64008e+06	3.53538e+06	4.65246e+06	5.39946e+06	3.13034e+06	6.07388e+06	5.66517e+06	2.38396e+06	4.16608e+06
Q31JY0	9	9	686.38	0.0605961	0.274792	4.00048	0.698526	GL	Low light 1h	18689	Q31JY0_SYNE7 Uncharacterized protein OS=Synechococcus elongatus (strain PCC 7942) GN=Synpcc7942_2609 PE=4 SV=1	7.11406e+07	5.82464e+07	6.20656e+07	1.03916e+07	2.1341e+07	5.2568e+07	7.29756e+06	1.05478e+07	3.0012e+07	1.50656e+07	1.51484e+07	3.23115e+07	1.43286e+07	2.34788e+07	4.09575e+07	2.0492e+07	2.46881e+07	3.48878e+07	2.12963e+07	2.28521e+07	3.62921e+07	2.50338e+07	2.86483e+07	4.35887e+07	5.58938e+07	5.42862e+07	6.2381e+07	1.3185e+07	2.41294e+07	5.68761e+07	8.4993e+06	1.03417e+07	2.55236e+07	1.36128e+07	1.51979e+07	2.72503e+07	1.24058e+07	2.02092e+07
Q31MA6	10	8	395.21	0.0606424	0.274792	1.55179	0.698405	GL	High light	107993	Y1783_SYNE7 UPF0182 protein Synpcc7942_1783 OS=Synechococcus elongatus (strain PCC 7942) GN=Synpcc7942_1783 PE=3 SV=1	4.34125e+06	4.32151e+06	3.57256e+06	3.17412e+06	2.18631e+06	2.52423e+06	2.94028e+06	3.4504e+06	2.91192e+06	3.20293e+06	4.18889e+06	2.52865e+06	3.86792e+06	3.96374e+06	2.96407e+06	3.14292e+06	3.34669e+06	2.87033e+06	3.21973e+06	3.33416e+06	3.01743e+06	3.21374e+06	3.38094e+06	3.42126e+06	3.41084e+06	4.02768e+06	3.59071e+06	4.02738e+06	2.47198e+06	2.7311e+06	3.42447e+06	3.38298e+06	2.47643e+06	2.89407e+06	4.20258e+06	2.13257e+06	3.34889e+06	3.41176e+06
Q31MQ4	13	7	1008.26	0.0610597	0.27484	4.74083	0.697319	GL	High light	57988	Q31MQ4_SYNE7 Probable porin major outer membrane protein OS=Synechococcus elongatus (strain PCC 7942) GN=Synpcc7942_1635 PE=4 SV=1	1.31211e+07	1.78829e+07	1.60503e+07	3.34475e+06	3.34925e+06	3.23132e+06	2.56225e+06	3.2902e+06	7.12357e+06	3.58486e+06	5.15462e+06	1.15962e+07	2.17733e+06	6.20896e+06	1.46892e+07	6.17831e+06	7.34292e+06	1.67038e+07	4.64135e+06	9.95767e+06	1.02865e+07	5.44018e+06	1.12043e+07	2.38034e+07	1.0309e+07	1.6667e+07	1.61319e+07	4.24388e+06	3.78687e+06	3.49614e+06	2.9842e+06	3.22591e+06	6.05821e+06	3.23917e+06	5.17146e+06	9.77984e+06	1.88516e+06	5.34431e+06
Q31M63	4	4	201.43	0.0611578	0.27484	2.53804	0.697064	Low light 3h	High light	34522	Q31M63_SYNE7 mRNA-binding protein OS=Synechococcus elongatus (strain PCC 7942) GN=Synpcc7942_1826 PE=4 SV=1	1.16531e+06	1.38154e+06	1.01207e+06	529930	801294	456760	713864	811584	1.31412e+06	796772	1.33093e+06	1.60973e+06	1.05603e+06	1.32813e+06	2.15381e+06	875696	1.21769e+06	1.60784e+06	805059	884019	1.18673e+06	712007	959642	1.4179e+06	915558	1.28761e+06	1.01721e+06	672384	905991	494193	831421	795724	1.11759e+06	719939	1.33528e+06	1.35759e+06	914323	1.14318e+06
Q31L20	10	10	597.2	0.0611964	0.27484	1.74735	0.696964	Low light 1h	High light	14730	RS8_SYNE7 30S ribosomal protein S8 OS=Synechococcus elongatus (strain PCC 7942) GN=rpsH PE=3 SV=1	1.5615e+07	1.14475e+07	8.46438e+06	1.45435e+07	1.1699e+07	8.60493e+06	1.23378e+07	2.48831e+07	2.36699e+07	1.5008e+07	2.52612e+07	2.03663e+07	1.79928e+07	2.21507e+07	1.90526e+07	1.25836e+07	1.9693e+07	1.56779e+07	1.16222e+07	1.74058e+07	1.55124e+07	1.36463e+07	1.37233e+07	1.56829e+07	1.22684e+07	1.06692e+07	8.50738e+06	1.84531e+07	1.32276e+07	9.31014e+06	1.43696e+07	2.43969e+07	2.013e+07	1.35608e+07	2.53437e+07	1.71761e+07	1.55784e+07	1.9066e+07
Q31PF4	2	2	103.16	0.0619029	0.277194	3.44171	0.69514	Low light 1h	GL	29982	Q31PF4_SYNE7 Putative proteasome-type protease OS=Synechococcus elongatus (strain PCC 7942) GN=Synpcc7942_1035 PE=4 SV=1	135075	150517	124300	363389	386857	295928	235093	406780	768854	199294	341904	485328	247918	347706	442362	219425	325461	456637	160918	242238	339330	168299	261147	411088	106126	140283	124931	461075	437404	320181	273807	398831	653869	180076	343021	409307	214650	299285
Q31K85	3	3	120.5	0.0621985	0.277698	2.72948	0.694381	Low light 3h	High light	15303	Q31K85_SYNE7 Uncharacterized protein OS=Synechococcus elongatus (strain PCC 7942) GN=Synpcc7942_2504 PE=4 SV=1	2.44467e+06	2.5957e+06	1.65086e+06	687236	1.20765e+06	1.186e+06	920911	2.21918e+06	2.77022e+06	1.48903e+06	2.02723e+06	2.97076e+06	1.45645e+06	3.10823e+06	3.84451e+06	2.08962e+06	2.84604e+06	2.90249e+06	1.74196e+06	2.42976e+06	2.70483e+06	2.15927e+06	2.70211e+06	3.24545e+06	1.92073e+06	2.41921e+06	1.65925e+06	871978	1.36544e+06	1.28319e+06	1.07256e+06	2.17581e+06	2.35592e+06	1.34544e+06	2.03386e+06	2.50543e+06	1.26101e+06	2.67538e+06
Q31L91	6	6	326.94	0.0625499	0.278448	2.13421	0.693482	High light	Low light 3h	37075	Q31L91_SYNE7 ATPase OS=Synechococcus elongatus (strain PCC 7942) GN=Synpcc7942_2148 PE=4 SV=1	4.76432e+06	4.62837e+06	4.23206e+06	3.09035e+06	6.38316e+06	6.27707e+06	1.66378e+06	3.28358e+06	4.48627e+06	1.95099e+06	2.85077e+06	3.37673e+06	1.71011e+06	2.36335e+06	3.30658e+06	2.31027e+06	2.44221e+06	3.16874e+06	2.09431e+06	2.41207e+06	3.05791e+06	2.59037e+06	2.48228e+06	4.02743e+06	3.74323e+06	4.31368e+06	4.25356e+06	3.92109e+06	7.21718e+06	6.7915e+06	1.93777e+06	3.21941e+06	3.81533e+06	1.76285e+06	2.86009e+06	2.84781e+06	1.48063e+06	2.03423e+06
Q31LR2	4	4	330.4	0.0630434	0.279727	1.90683	0.692226	Low light 6h	Low light 1h	71949	Q31LR2_SYNE7 Proton-translocating NADH-quinone oxidoreductase, chain L OS=Synechococcus elongatus (strain PCC 7942) OX=1140 GN=Synpcc7942_1977 PE=4 SV=1	9.91651e+06	1.08921e+07	1.03239e+07	5.29675e+06	6.72039e+06	7.32174e+06	3.7489e+06	5.39304e+06	7.18498e+06	4.85328e+06	8.92028e+06	9.30505e+06	4.79327e+06	7.47952e+06	1.15516e+07	7.09776e+06	9.13026e+06	1.12236e+07	8.25774e+06	8.97211e+06	1.01991e+07	8.81499e+06	1.01581e+07	1.21595e+07	7.7912e+06	1.01515e+07	1.03764e+07	6.72061e+06	7.59848e+06	7.92178e+06	4.36626e+06	5.28765e+06	6.11043e+06	4.38528e+06	8.94943e+06	7.84753e+06	4.15007e+06	6.43793e+06
Q31RX6	3	3	172.31	0.0632716	0.279727	1.96545	0.691648	Low light 1h	GL	20265	Q31RX6_SYNE7 Chromophore lyase CpcS/CpeS OS=Synechococcus elongatus (strain PCC 7942) GN=cpcS PE=3 SV=1	1.90931e+06	1.36423e+06	1.17147e+06	1.64637e+06	1.56089e+06	1.53641e+06	2.14712e+06	2.81765e+06	3.77166e+06	1.97512e+06	2.13193e+06	3.34123e+06	1.98044e+06	2.95956e+06	3.44602e+06	2.14282e+06	2.80449e+06	3.29391e+06	1.55684e+06	2.21726e+06	2.71866e+06	1.62523e+06	2.10028e+06	3.81412e+06	1.50011e+06	1.27147e+06	1.17742e+06	2.08895e+06	1.76484e+06	1.66233e+06	2.5007e+06	2.76259e+06	3.20759e+06	1.78466e+06	2.1389e+06	2.81787e+06	1.71469e+06	2.54741e+06
Q31MD9	1	1	54.83	0.06339	0.279727	7.1023	0.691348	High light	Low light 5h	14664	Q31MD9_SYNE7 Uncharacterized protein OS=Synechococcus elongatus (strain PCC 7942) GN=Synpcc7942_1750 PE=4 SV=1	16960	24486.5	11680.4	51334.4	85272.9	57390.7	8838.17	19273.3	56701.5	7673.88	41076.3	41003.9	5385.39	18020	41778.2	6986.94	15557.3	14438.8	4430.39	7658.25	15226.2	8419.44	6141.83	18821.4	13325.2	22821.6	11739.7	65134	96414.7	62094	10293.6	18896.7	48221.6	6933.89	41210.6	34581.1	4662.73	15510.6
Q31LA8	13	12	609.14	0.0648993	0.285557	2.26128	0.687565	High light	Low light 5h	78367	Q31LA8_SYNE7 Probable soluble lytic transglycosylase OS=Synechococcus elongatus (strain PCC 7942) GN=Synpcc7942_2131 PE=4 SV=1	6.08753e+06	6.08764e+06	6.61744e+06	5.86116e+06	7.09025e+06	1.06269e+07	2.88147e+06	4.23519e+06	7.04833e+06	2.79244e+06	5.46108e+06	5.29174e+06	3.22659e+06	3.93714e+06	5.08986e+06	2.83682e+06	4.16262e+06	4.63437e+06	2.80884e+06	3.1142e+06	4.50392e+06	3.30399e+06	3.91838e+06	5.90484e+06	4.78285e+06	5.67373e+06	6.65106e+06	7.43674e+06	8.01666e+06	1.14978e+07	3.35598e+06	4.15243e+06	5.99422e+06	2.52316e+06	5.47892e+06	4.46285e+06	2.79362e+06	3.38886e+06
Q31MM7	3	3	124.4	0.0660567	0.289809	2.19257	0.684706	Low light 1h	GL	54611	SYC_SYNE7 Cysteine--tRNA ligase OS=Synechococcus elongatus (strain PCC 7942) GN=cysS PE=3 SV=1	1.00655e+06	571556	488049	1.81159e+06	617816	370610	1.32469e+06	1.56404e+06	1.64148e+06	1.28442e+06	1.41097e+06	1.26645e+06	1.23308e+06	1.52851e+06	1.51854e+06	1.48168e+06	1.91354e+06	1.11136e+06	829818	1.29817e+06	1.17906e+06	1.06604e+06	1.08615e+06	1.37155e+06	790829	532695	490528	2.29857e+06	698540	400983	1.54283e+06	1.53347e+06	1.39599e+06	1.16056e+06	1.41558e+06	1.06808e+06	1.06762e+06	1.31565e+06
Q31LP8	4	4	274.55	0.0663481	0.290249	2.78548	0.683992	GL	Low light 1h	14389	MSCL_SYNE7 Large-conductance mechanosensitive channel OS=Synechococcus elongatus (strain PCC 7942) GN=mscL PE=3 SV=1	1.5142e+07	1.08223e+07	1.0567e+07	2.85257e+06	5.66483e+06	6.76843e+06	2.1959e+06	3.85928e+06	7.05972e+06	4.03148e+06	4.18076e+06	7.46798e+06	4.01314e+06	5.34612e+06	1.02267e+07	5.94669e+06	5.34815e+06	7.88014e+06	5.13677e+06	5.06352e+06	7.61217e+06	6.1406e+06	5.8472e+06	8.63023e+06	1.18968e+07	1.00865e+07	1.06207e+07	3.61939e+06	6.405e+06	7.32313e+06	2.55751e+06	3.78387e+06	6.00391e+06	3.64273e+06	4.19443e+06	6.29821e+06	3.47462e+06	4.60163e+06
Q8KPP1	2	2	213	0.0674923	0.294406	5.05405	0.68121	GL	High light	4572	PSBL_SYNE7 Photosystem II reaction center protein L OS=Synechococcus elongatus (strain PCC 7942) OX=1140 GN=psbL PE=3 SV=1	1.25012e+07	8.02186e+06	8.42933e+06	1.0373e+06	2.29242e+06	2.39884e+06	696628	2.70303e+06	8.35778e+06	2.02926e+06	3.37425e+06	7.71177e+06	2.1162e+06	5.53363e+06	1.05664e+07	5.08485e+06	6.57522e+06	8.39079e+06	3.78005e+06	6.36355e+06	8.96666e+06	5.53884e+06	8.28164e+06	1.36504e+07	9.82195e+06	7.47644e+06	8.47216e+06	1.31615e+06	2.59194e+06	2.59543e+06	811347	2.65021e+06	7.10784e+06	1.83357e+06	3.38528e+06	6.50382e+06	1.83223e+06	4.76303e+06
Q31LC1	2	2	134.75	0.0680218	0.295866	2.95731	0.679935	GL	High light	10486	Q31LC1_SYNE7 Uncharacterized protein OS=Synechococcus elongatus (strain PCC 7942) GN=Synpcc7942_2118 PE=4 SV=1	919752	2.07478e+06	2.21972e+06	395908	626487	740775	1.3659e+06	1.06252e+06	1.58186e+06	996781	692743	1.25719e+06	1.91559e+06	581826	1.35672e+06	386331	697055	1.34795e+06	464521	624849	745034	703159	1.18635e+06	1.20643e+06	722631	1.93371e+06	2.23099e+06	502335	708344	801485	1.59083e+06	1.04176e+06	1.34529e+06	900661	695008	1.06026e+06	1.65854e+06	500802
Q8GIU0	2	1	69.92	0.0684762	0.296991	2.54426	0.678846	GL	Low light 3h	28333	Q8GIU0_SYNE7 ATPase OS=Synechococcus elongatus (strain PCC 7942) GN=SEA0032 PE=3 SV=1	128397	139493	149923	55029	64306	78999.4	42072.3	50506.2	104574	73833.8	73366.1	109311	49312.7	27436.5	87468.8	84497.9	74204.4	133407	68336.8	88490	132939	62747.8	51106.6	111140	100879	130008	150685	69821.7	72708.2	85473.7	49000.6	49519.2	88934.8	66713.9	73605.9	92188.8	42695.5	23615.7
Q31N37	1	1	45.47	0.0690129	0.298466	1.48763	0.677566	GL	Low light 5h	20350	Q31N37_SYNE7 Uncharacterized protein OS=Synechococcus elongatus (strain PCC 7942) GN=Synpcc7942_1502 PE=4 SV=1	991737	778499	798030	520587	620079	630008	591446	533976	643332	691139	504885	717334	632060	556446	858460	580281	563257	661808	567683	575385	583343	587638	608550	809781	779188	725568	802085	660530	701099	681640	688843	523541	547119	624492	506535	604973	547244	478956
Q31KM3	1	1	95.22	0.069351	0.299076	12.2484	0.676764	GL	High light	10602	Q31KM3_SYNE7 Uncharacterized protein OS=Synechococcus elongatus (strain PCC 7942) GN=Synpcc7942_2366 PE=4 SV=1	41900.2	143010	201155	13218.5	4488.55	13812.5	67830.9	3843.96	38278.5	21919.7	22870.9	114775	22190.5	30513.4	90731.4	25842.9	43695.3	117435	37616.8	75094.7	87595.4	42301.7	103494	100983	32920.2	133287	202177	16771.9	5075.02	14944.5	79001.1	3768.85	32553.8	19806	22945.6	96797.2	19212.8	26264.1
Q31M58	20	20	1462.03	0.0696302	0.299429	4.45943	0.676104	Low light 3h	High light	40597	Q31M58_SYNE7 IMP dehydrogenase related 2 OS=Synechococcus elongatus (strain PCC 7942) GN=Synpcc7942_1831 PE=3 SV=1	1.83918e+07	1.48153e+07	1.00289e+07	5.31158e+06	8.25695e+06	6.89879e+06	6.67388e+06	9.76708e+06	2.23727e+07	9.43614e+06	1.70497e+07	3.89209e+07	1.19058e+07	2.699e+07	5.23767e+07	1.71672e+07	2.97763e+07	3.74718e+07	1.3415e+07	2.3707e+07	2.63992e+07	1.36583e+07	1.84363e+07	4.03805e+07	1.44501e+07	1.3808e+07	1.00798e+07	6.73943e+06	9.3358e+06	7.46417e+06	7.77292e+06	9.57621e+06	1.90268e+07	8.52621e+06	1.71054e+07	3.28244e+07	1.03082e+07	2.32314e+07
Q31R95	2	2	82.65	0.0708819	0.303951	2.10479	0.673167	GL	Low light 5h	43271	Q31R95_SYNE7 Probable membrane-bound lytic transglycosylase A OS=Synechococcus elongatus (strain PCC 7942) GN=Synpcc7942_0392 PE=4 SV=1	955019	920000	912102	552351	851793	874261	513579	460287	1.10194e+06	315056	470984	560837	535030	392914	468452	296504	553068	599673	394944	363589	565648	402355	815969	1.07096e+06	750339	857447	916736	700833	963089	945910	598154	451293	937137	284675	472523	472988	463235	338197
Q55039	1	1	94.18	0.0721144	0.308365	2.89963	0.670312	High light	Low light 3h	23712	GPH_SYNE7 Phosphoglycolate phosphatase OS=Synechococcus elongatus (strain PCC 7942) GN=cbbZ PE=3 SV=2	305560	252133	233554	243371	646936	694904	148509	328764	321230	164430	274159	259648	104876	157643	284175	144665	177656	254862	140678	151335	278698	192654	197965	214788	240072	234990	234740	308793	731464	751853	172966	322340	273189	148574	275055	218977	90802.5	135690
Q31NL1	1	1	84.05	0.0728908	0.31081	9.56408	0.668532	Low light 6h	High light	14605	Q31NL1_SYNE7 Uncharacterized protein OS=Synechococcus elongatus (strain PCC 7942) GN=Synpcc7942_1328 PE=4 SV=1	257128	91512.1	96950.4	7447.6	25931.9	25312.4	4333.96	65436.9	236340	55820.4	68427.7	239860	75217.1	119534	256779	102875	134315	220323	66870.7	117855	150746	142834	161171	257329	202020	85290	97443	9449.65	29320.1	27386.8	5047.66	64158.2	200994	50437.6	68651.3	202289	65123.8	102888
Q31PK3	2	2	109.44	0.0733641	0.311388	3.988	0.667454	High light	GL	42618	Q31PK3_SYNE7 Probable glycosyltransferase OS=Synechococcus elongatus (strain PCC 7942) GN=Synpcc7942_0986 PE=4 SV=1	79878.2	59974	119753	172541	566743	296020	97217.4	238226	362234	141060	179605	177885	172752	163835	182284	125549	266631	190895	107985	96454	156186	113372	82087.5	272531	62758.7	55896.3	120361	218923	640794	320280	113227	233570	308060	127458	180192	150022	149571	141020
Q31RL3	1	1	19.8	0.0734368	0.311388	4.69407	0.667289	Low light 1h	GL	12966	Q31RL3_SYNE7 Uncharacterized protein OS=Synechococcus elongatus (strain PCC 7942) GN=Synpcc7942_0274 PE=4 SV=1	24900.4	23345.8	14354.4	69164.6	22258.2	28509.3	145110	60905.5	87836.2	131676	41855.4	94133.9	38369.6	45283.5	51439	73788.1	18301.9	39635.2	124985	99252.6	30871.6	121157	35928.3	34542.2	19563.8	21758.5	14427.3	87757.2	25166.5	30845.8	169007	59715.3	74699.9	118978	41992.2	79389	33220.9	38977.4
Q31KL2	4	4	192.2	0.0739382	0.312139	2.02451	0.666153	GL	Low light 2h	32405	Q31KL2_SYNE7 Cell division protein FtsQ OS=Synechococcus elongatus (strain PCC 7942) GN=Synpcc7942_2377 PE=4 SV=1	875253	552050	543644	342780	610129	890686	293804	351153	668961	207719	270381	495444	278379	332540	412517	287075	305421	390584	285631	331779	482400	481359	507199	685733	687669	514515	546406	434925	689849	963681	342186	344291	568915	187688	271265	417839	241023	286231
Q31PL8	10	10	604.34	0.0741568	0.312139	3.90692	0.66566	High light	Low light 5h	50252	Q31PL8_SYNE7 Uncharacterized protein OS=Synechococcus elongatus (strain PCC 7942) GN=Synpcc7942_0971 PE=4 SV=1	6.26668e+06	8.33478e+06	9.70774e+06	4.83064e+06	1.6335e+07	1.52924e+07	2.23751e+06	8.18861e+06	1.17639e+07	2.76532e+06	4.73557e+06	6.10967e+06	2.46048e+06	3.64119e+06	5.80139e+06	3.15285e+06	4.02936e+06	4.84841e+06	2.31152e+06	3.14175e+06	3.87838e+06	3.11353e+06	4.14117e+06	5.7748e+06	4.9236e+06	7.76809e+06	9.75706e+06	6.12921e+06	1.84693e+07	1.65456e+07	2.60598e+06	8.0286e+06	1.00046e+07	2.49866e+06	4.75105e+06	5.15267e+06	2.13031e+06	3.13412e+06
Q31L60	4	3	190.45	0.0742308	0.312139	1.97165	0.665493	High light	Low light 5h	33771	Q31L60_SYNE7 Uncharacterized protein OS=Synechococcus elongatus (strain PCC 7942) GN=Synpcc7942_2179 PE=4 SV=1	969082	643775	560153	681111	1.07665e+06	1.1456e+06	376613	686476	772902	530188	599850	639723	773406	576029	740003	515315	583878	591824	399586	484678	588290	515755	507927	693140	761389	600004	562999	864205	1.21733e+06	1.23948e+06	438633	673061	657312	479062	601811	539518	669624	495812
Q31RZ3	1	1	110.7	0.0752374	0.315498	2.09283	0.663237	High light	Low light 3h	16467	Q31RZ3_SYNE7 Uncharacterized protein OS=Synechococcus elongatus (strain PCC 7942) GN=Synpcc7942_0144 PE=4 SV=1	1.72552e+06	2.03026e+06	2.07424e+06	1.55035e+06	2.55332e+06	2.75055e+06	1.11395e+06	2.39428e+06	1.41777e+06	1.80976e+06	1.6877e+06	1.70883e+06	679852	972535	1.6227e+06	1.63777e+06	897551	1.38289e+06	1.71103e+06	972230	938490	1.59554e+06	1.02876e+06	1.49825e+06	1.35571e+06	1.89222e+06	2.08478e+06	1.96711e+06	2.88693e+06	2.97596e+06	1.2974e+06	2.34749e+06	1.20573e+06	1.63524e+06	1.69321e+06	1.44116e+06	588624	837102
Q31PN8	2	1	76.19	0.075642	0.315728	5.54779	0.662336	Low light 3h	High light	30191	Q31PN8_SYNE7 Nicotinate-nucleotide pyrophosphorylase (Carboxylating) OS=Synechococcus elongatus (strain PCC 7942) GN=Synpcc7942_0951 PE=3 SV=1	104835	79942.1	24585.6	51397	34080.4	22044.2	28351	113189	266904	71999.4	138373	284911	66157.1	189911	340439	141791	175357	232310	119694	158526	181934	112600	101743	227350	82366.8	74506.7	24710.5	65213.4	38533.4	23850.8	33019.8	110977	226988	65056.5	138825	240283	57279.6	163465
Q31QK1	1	1	231.89	0.0757081	0.315728	9.46583	0.662189	GL	High light	8910	Q31QK1_SYNE7 Protein translocase subunit secE/sec61 gamma OS=Synechococcus elongatus (strain PCC 7942) GN=Synpcc7942_0636 PE=3 SV=1	1.52691e+06	3.75834e+06	2.96511e+06	367797	293525	210272	579986	421852	1.7813e+06	483354	570285	3.6864e+06	624210	739266	4.76923e+06	955458	1.17977e+06	3.17587e+06	834291	1.22333e+06	1.60655e+06	794019	1.91056e+06	3.53941e+06	1.19966e+06	3.5028e+06	2.98018e+06	466667	331877	227504	675497	413609	1.5149e+06	436744	572149	3.10897e+06	540448	636317
Q31LW2	5	5	417.26	0.076487	0.317416	1.81047	0.660466	Low light 3h	High light	30294	DAPF_SYNE7 Diaminopimelate epimerase OS=Synechococcus elongatus (strain PCC 7942) GN=dapF PE=1 SV=1	2.99525e+06	3.39833e+06	2.52669e+06	4.49122e+06	2.04936e+06	2.18972e+06	3.47371e+06	2.48554e+06	3.43434e+06	2.89092e+06	3.90368e+06	6.26131e+06	3.86853e+06	4.76869e+06	7.16872e+06	3.49801e+06	4.97157e+06	5.4071e+06	4.5867e+06	4.99075e+06	3.8427e+06	4.24262e+06	4.2333e+06	6.32447e+06	2.35331e+06	3.16727e+06	2.53953e+06	5.69854e+06	2.31713e+06	2.36917e+06	4.04575e+06	2.43697e+06	2.92072e+06	2.61215e+06	3.91644e+06	5.28056e+06	3.34942e+06	4.10461e+06
Q31Q44	1	1	33.58	0.076531	0.317416	3.37904	0.660369	High light	GL	24677	Q31Q44_SYNE7 Uncharacterized protein OS=Synechococcus elongatus (strain PCC 7942) GN=Synpcc7942_0793 PE=4 SV=1	29476.8	35095.7	39407.9	136208	125882	89264.8	95033.3	52720.8	31436.9	85297.4	27687.9	27493.9	63394.5	27409	33706	70357.7	32126.9	27758.5	78456.7	26984.5	41681	44834.6	37734	26619.6	23159.4	32709.5	39608.1	172822	142330	96580.3	110683	51690.6	26735.3	77072.1	27778.3	23187.3	54887.7	23592.1
P39665	13	13	1145.09	0.0771548	0.319131	14.3162	0.659	GL	Low light 6h	36466	SPHX_SYNE7 Protein SphX OS=Synechococcus elongatus (strain PCC 7942) GN=sphX PE=1 SV=1	1.17836e+08	9.62698e+07	9.23279e+07	1.25011e+07	2.05274e+07	8.95019e+07	6.33941e+06	9.91338e+06	1.10989e+08	5.54701e+06	2.02322e+07	6.32963e+07	5.69233e+06	1.51775e+07	5.69863e+07	4.80069e+06	2.21406e+07	2.965e+07	5.85943e+06	5.96044e+06	1.04227e+07	6.61427e+06	5.20059e+06	9.58977e+06	9.2581e+07	8.97242e+07	9.2797e+07	1.58616e+07	2.32095e+07	9.68369e+07	7.38337e+06	9.71966e+06	9.43899e+07	5.01211e+06	2.02983e+07	5.33817e+07	4.92849e+06	1.30639e+07
Q31L62	2	2	75.67	0.0774226	0.319368	1.87675	0.658414	GL	Low light 2h	31330	Q31L62_SYNE7 Integral membrane protein of the ABC-type Nat permease for neutral amino acids NatD OS=Synechococcus elongatus (strain PCC 7942) GN=Synpcc7942_2177 PE=4 SV=1	681020	680358	451672	273590	486436	609305	227094	362749	381355	241376	296880	427802	302276	368184	479465	533925	494132	417132	349939	364655	327430	467545	365708	615270	535064	634099	453966	347136	549994	659239	264492	355661	324322	218100	297850	360792	261714	316912
Q31RQ0	2	2	92.79	0.0784912	0.322899	2.4658	0.656093	GL	Low light 1h	20374	Q31RQ0_SYNE7 Uncharacterized protein OS=Synechococcus elongatus (strain PCC 7942) GN=Synpcc7942_0237 PE=4 SV=1	460233	338414	303913	139640	209611	307461	76406.1	136238	234497	160294	132757	235093	152697	200080	311954	169916	153283	244427	160388	167472	241630	227848	221480	264118	361596	315405	305457	177178	236999	332659	88988.4	133576	199427	144836	133191	198269	132207	172217
Q31LD2	13	13	901.8	0.0804556	0.330085	3.81339	0.651887	Low light 6h	High light	58491	Q31LD2_SYNE7 ABC-type nitrate/sulfonate/bicarbonate transport systems periplasmic components-like OS=Synechococcus elongatus (strain PCC 7942) GN=Synpcc7942_2107 PE=4 SV=1	1.35031e+07	1.11972e+07	1.16998e+07	6.38543e+06	7.99816e+06	1.2385e+07	6.00005e+06	9.91664e+06	3.56956e+07	1.28563e+07	2.18108e+07	4.263e+07	1.21589e+07	2.76891e+07	5.25537e+07	1.9545e+07	3.4127e+07	4.39095e+07	2.01966e+07	2.34759e+07	3.9768e+07	2.17265e+07	2.11197e+07	5.92329e+07	1.06091e+07	1.04359e+07	1.17592e+07	8.10195e+06	9.0432e+06	1.34e+07	6.98812e+06	9.72286e+06	3.03572e+07	1.16166e+07	2.18821e+07	3.59525e+07	1.05273e+07	2.38332e+07
Q31Q15	1	1	48.5	0.0808632	0.330863	2.20185	0.651024	Low light 1h	GL	37021	Q31Q15_SYNE7 Permease protein of oligopeptide ABC OS=Synechococcus elongatus (strain PCC 7942) GN=Synpcc7942_0822 PE=3 SV=1	44496.6	24774	30534	63232.6	79733.8	56239.7	53343	69642.4	96769.3	83824.3	40595.3	65984.7	65330.2	51167.4	103070	44628.3	51073.5	77151.2	51605.5	62496.9	73723.1	46894.4	41153.8	74045	34960.1	23089.6	30689.1	80230.6	90151.8	60848.7	62127.3	68281.5	82297	75741.1	40728	55649	56563.6	44041.9
O50208	2	2	59.62	0.0812519	0.33156	2.17311	0.650204	High light	GL	35719	O50208_SYNE7 ORF310 protein OS=Synechococcus elongatus (strain PCC 7942) GN=ORF310 PE=4 SV=1	368860	230894	229260	416197	712773	672570	250684	506190	683813	544496	483295	513673	409411	485685	558228	500775	519172	463857	320964	399977	513233	312177	354945	523600	289806	215195	230425	528078	805904	727690	291966	496299	581546	491990	484874	433213	354473	418049
Q31PM2	6	6	552.26	0.082362	0.332786	3.1539	0.647878	Low light 4h	High light	34984	HEM3_SYNE7 Porphobilinogen deaminase OS=Synechococcus elongatus (strain PCC 7942) GN=hemC PE=3 SV=1	3.26599e+06	2.72145e+06	2.19963e+06	1.96244e+06	2.36297e+06	1.57994e+06	1.83116e+06	2.80383e+06	7.69642e+06	3.35934e+06	4.14351e+06	1.1103e+07	2.66503e+06	5.04958e+06	1.07987e+07	4.57204e+06	6.06659e+06	7.98623e+06	4.8489e+06	4.72444e+06	5.71196e+06	3.70129e+06	4.54183e+06	6.62571e+06	2.56602e+06	2.53641e+06	2.21081e+06	2.48998e+06	2.67172e+06	1.70942e+06	2.13271e+06	2.74904e+06	6.54539e+06	3.0354e+06	4.15705e+06	9.36388e+06	2.30741e+06	4.34639e+06
Q31L89	3	3	222.61	0.0824041	0.332786	6.49427	0.647791	GL	Low light 5h	38232	Q31L89_SYNE7 Penicillin V acylase. Cysteine peptidase. MEROPS family C59 OS=Synechococcus elongatus (strain PCC 7942) GN=Synpcc7942_2150 PE=4 SV=1	1.52443e+06	1.51417e+06	1.49284e+06	207811	533311	3.47093e+06	682702	210558	1.02489e+06	151411	473004	655418	364080	169532	579531	171140	261713	406607	247686	129492	320581	320898	225665	437022	1.19771e+06	1.41122e+06	1.50042e+06	263675	602993	3.75539e+06	795128	206444	871610	136810	474550	552755	315225	145923
Q31KZ8	12	12	1078.5	0.0824222	0.332786	2.67869	0.647753	Low light 4h	GL	31364	Q31KZ8_SYNE7 Uncharacterized protein OS=Synechococcus elongatus (strain PCC 7942) GN=Synpcc7942_2241 PE=4 SV=1	1.73352e+07	1.13844e+07	1.02787e+07	1.23595e+07	4.15908e+07	4.08984e+07	1.07462e+07	3.05022e+07	3.86695e+07	2.37777e+07	2.72615e+07	3.33432e+07	2.33211e+07	3.85377e+07	4.04069e+07	3.50341e+07	3.82558e+07	3.11747e+07	3.06439e+07	3.12968e+07	3.52629e+07	3.17097e+07	3.04379e+07	4.10855e+07	1.36199e+07	1.06104e+07	1.0331e+07	1.56819e+07	4.7025e+07	4.42502e+07	1.25159e+07	2.99062e+07	3.28863e+07	2.14848e+07	2.73506e+07	2.81204e+07	2.01916e+07	3.3171e+07
Q31S70	1	1	52.7	0.0824292	0.332786	1.50189	0.647738	High light	GL	29020	Q31S70_SYNE7 Probable permease protein of ABC transporter OS=Synechococcus elongatus (strain PCC 7942) GN=Synpcc7942_0067 PE=4 SV=1	441108	461312	460353	632747	752542	661441	382797	581051	499379	445617	574697	603824	489278	496845	707629	508675	641871	719608	488160	562255	612000	521198	672761	764265	346570	429947	462692	802841	850869	715648	445835	569696	424695	402646	576575	509242	423622	427656
Q31QV3	11	11	705.52	0.0832467	0.335195	3.31894	0.646042	Low light 3h	GL	70328	Q31QV3_SYNE7 Glutamine--fructose-6-phosphate aminotransferase [isomerizing] OS=Synechococcus elongatus (strain PCC 7942) GN=glmS PE=3 SV=1	3.16818e+06	2.26594e+06	1.90867e+06	9.03706e+06	4.06592e+06	2.6123e+06	4.63914e+06	6.9156e+06	8.71934e+06	4.43502e+06	7.24064e+06	1.11015e+07	3.73106e+06	7.21763e+06	1.34216e+07	5.55423e+06	7.70671e+06	8.57566e+06	3.45248e+06	5.35015e+06	6.7133e+06	3.8709e+06	4.92365e+06	7.42734e+06	2.48918e+06	2.11188e+06	1.91836e+06	1.14664e+07	4.59717e+06	2.82638e+06	5.4031e+06	6.78046e+06	7.41533e+06	4.00735e+06	7.2643e+06	9.36262e+06	3.23039e+06	6.21252e+06
Q31K72	5	4	290.2	0.0837946	0.336192	1.60208	0.644912	High light	Low light 5h	25720	Q31K72_SYNE7 Uncharacterized protein OS=Synechococcus elongatus (strain PCC 7942) GN=Synpcc7942_2517 PE=4 SV=1	3.82661e+06	4.69623e+06	4.43776e+06	3.33199e+06	5.91122e+06	5.6614e+06	4.50018e+06	4.1617e+06	3.56958e+06	3.56724e+06	3.97058e+06	4.28229e+06	3.09998e+06	2.8681e+06	3.66874e+06	3.41295e+06	2.87811e+06	4.01544e+06	3.28789e+06	2.75576e+06	3.25962e+06	4.37522e+06	2.97536e+06	4.62609e+06	3.00649e+06	4.37692e+06	4.46031e+06	4.22769e+06	6.68358e+06	6.12537e+06	5.24125e+06	4.08037e+06	3.03573e+06	3.22325e+06	3.98356e+06	3.61152e+06	2.684e+06	2.46869e+06
Q31RJ2	7	7	374.63	0.0840744	0.336192	3.373	0.644337	Low light 2h	High light	44544	SAT_SYNE7 Sulfate adenylyltransferase OS=Synechococcus elongatus (strain PCC 7942) GN=sat PE=3 SV=1	2.01801e+06	2.04579e+06	1.38462e+06	1.5869e+06	1.08407e+06	971041	1.43133e+06	1.99255e+06	3.224e+06	1.69433e+06	4.16241e+06	6.42775e+06	1.64282e+06	4.25437e+06	6.22079e+06	2.47308e+06	4.09999e+06	5.42694e+06	1.98606e+06	4.48192e+06	3.78374e+06	1.81925e+06	3.24065e+06	5.46453e+06	1.58551e+06	1.9067e+06	1.39166e+06	2.01348e+06	1.22571e+06	1.05062e+06	1.66704e+06	1.95361e+06	2.74184e+06	1.53095e+06	4.17602e+06	5.42092e+06	1.42237e+06	3.66192e+06
P43087	10	10	477.61	0.0841586	0.336192	3.80205	0.644164	Low light 3h	GL	35837	HEM2_SYNE7 Delta-aminolevulinic acid dehydratase OS=Synechococcus elongatus (strain PCC 7942) GN=hemB PE=3 SV=2	1.83692e+06	1.23802e+06	1.1149e+06	1.95272e+06	1.2555e+06	1.24271e+06	1.6492e+06	2.95228e+06	5.36386e+06	2.09548e+06	3.19483e+06	6.60209e+06	1.80598e+06	4.53297e+06	9.59099e+06	2.87524e+06	3.9186e+06	4.8357e+06	1.78252e+06	2.44953e+06	3.47128e+06	1.92937e+06	2.16876e+06	4.57867e+06	1.44323e+06	1.15384e+06	1.12056e+06	2.47764e+06	1.41955e+06	1.34456e+06	1.92079e+06	2.89459e+06	4.56167e+06	1.89341e+06	3.20527e+06	5.56796e+06	1.56364e+06	3.90172e+06
Q31RB1	2	2	107.5	0.0854903	0.340615	2.57293	0.64145	GL	Low light 1h	56803	Q31RB1_SYNE7 Putative zinc protease protein OS=Synechococcus elongatus (strain PCC 7942) GN=Synpcc7942_0376 PE=3 SV=1	1.62014e+06	1.37564e+06	1.40856e+06	280255	632467	909445	298787	479236	933777	629265	649509	887401	417333	922765	1.31932e+06	738519	1.05395e+06	1.16203e+06	719909	894362	1.34101e+06	827660	1.02034e+06	1.54524e+06	1.27291e+06	1.2821e+06	1.41572e+06	355593	715105	983977	347990	469871	794126	568585	651632	748401	361332	794262
Q31RQ8	4	4	252.31	0.0862178	0.342614	3.01536	0.63998	Low light 5h	GL	19930	Q31RQ8_SYNE7 Uncharacterized protein OS=Synechococcus elongatus (strain PCC 7942) GN=Synpcc7942_0229 PE=4 SV=1	1.27577e+06	937987	1.03943e+06	1.64972e+06	1.57808e+06	3.63193e+06	2.05357e+06	956472	1.77614e+06	1.76396e+06	1.76083e+06	1.53542e+06	2.15736e+06	1.83083e+06	1.64672e+06	1.84601e+06	1.30517e+06	1.35289e+06	3.88105e+06	4.35495e+06	1.57352e+06	5.09829e+06	1.87088e+06	1.76155e+06	1.00235e+06	874212	1.04471e+06	2.09319e+06	1.78427e+06	3.92958e+06	2.39174e+06	937782	1.51051e+06	1.59386e+06	1.76658e+06	1.29492e+06	1.86787e+06	1.57587e+06
Q8GAA0	7	7	334.43	0.0867834	0.343959	1.52182	0.638844	Low light 2h	GL	69170	DXS_SYNE7 1-deoxy-D-xylulose-5-phosphate synthase OS=Synechococcus elongatus (strain PCC 7942) GN=dxs PE=3 SV=1	6.76088e+06	4.84995e+06	4.32678e+06	5.58334e+06	5.684e+06	4.92824e+06	6.32548e+06	9.02335e+06	8.00569e+06	6.53427e+06	8.29901e+06	9.42095e+06	5.13044e+06	6.76023e+06	8.60264e+06	6.35127e+06	7.84165e+06	7.44968e+06	5.58626e+06	7.19879e+06	6.11379e+06	5.96726e+06	5.33789e+06	7.74204e+06	5.31189e+06	4.52019e+06	4.34876e+06	7.08424e+06	6.42668e+06	5.33213e+06	7.36714e+06	8.84702e+06	6.8084e+06	5.90416e+06	8.32614e+06	7.94527e+06	4.442e+06	5.81881e+06
Q31KK8	1	1	21.15	0.0870094	0.343959	2.04727	0.638392	High light	Low light 4h	29023	PANB_SYNE7 3-methyl-2-oxobutanoate hydroxymethyltransferase OS=Synechococcus elongatus (strain PCC 7942) GN=panB PE=3 SV=1	1.99233e+06	2.15424e+06	2.60561e+06	3.64278e+06	3.62621e+06	4.10648e+06	2.5789e+06	3.07114e+06	1.95254e+06	3.27241e+06	2.88853e+06	1.4442e+06	2.71332e+06	2.27342e+06	1.48667e+06	2.32245e+06	1.95633e+06	1.27764e+06	2.7339e+06	2.27298e+06	2.01163e+06	2.6031e+06	2.42435e+06	2.30929e+06	1.56533e+06	2.00777e+06	2.61885e+06	4.62203e+06	4.10001e+06	4.44302e+06	3.00359e+06	3.01112e+06	1.66053e+06	2.95685e+06	2.89797e+06	1.21798e+06	2.34923e+06	1.95682e+06
Q31NI4	5	5	212.58	0.0874698	0.344881	2.79022	0.637473	Low light 4h	GL	106363	Q31NI4_SYNE7 Response regulator receiver modulated diguanylate cyclase/phosphodiesterase with PAS/PAC sensor(S) OS=Synechococcus elongatus (strain PCC 7942) GN=Synpcc7942_1355 PE=4 SV=1	569178	257814	480929	1.00453e+06	755766	872032	657867	847660	1.7627e+06	980364	903252	1.50752e+06	593951	1.04983e+06	1.69763e+06	986010	1.40058e+06	1.26279e+06	599307	991614	1.66826e+06	793785	863524	1.37936e+06	447192	240285	483372	1.27457e+06	854514	943498	766203	831096	1.49908e+06	885827	906204	1.27139e+06	514250	903632
Q31LK1	3	2	230.09	0.0877105	0.344934	10.4935	0.636995	GL	High light	25364	Q31LK1_SYNE7 Transcriptional regulator, XRE family with cupin sensor domain OS=Synechococcus elongatus (strain PCC 7942) GN=Synpcc7942_2038 PE=4 SV=1	905291	806655	437176	122868	53459.2	28477.1	94020.7	52197.7	573551	110765	281688	888752	71890	165377	1.16499e+06	264696	330624	665000	197435	255569	306891	191580	469460	662727	711269	751809	439397	155897	60444.2	30810.9	109504	51177.7	487774	100084	282609	749540	62243.2	142347
Q9KHA8	16	9	1223.57	0.0887932	0.34829	3.58131	0.634853	Low light 2h	GL	56081	Q9KHA8_SYNE7 Probable porin major outer membrane protein OS=Synechococcus elongatus (strain PCC 7942) GN=Synpcc7942_1607 PE=4 SV=1	1.48253e+06	1.15027e+06	1.74638e+06	4.21915e+06	4.9738e+06	6.37635e+06	2.25161e+06	4.37526e+06	7.55258e+06	2.93163e+06	4.45996e+06	8.29163e+06	2.19656e+06	2.99101e+06	8.77921e+06	3.31268e+06	3.32891e+06	5.72915e+06	2.19423e+06	2.66558e+06	4.48147e+06	2.2062e+06	1.84625e+06	5.24185e+06	1.16479e+06	1.07206e+06	1.75525e+06	5.35334e+06	5.62367e+06	6.89892e+06	2.6224e+06	4.28976e+06	6.42306e+06	2.64893e+06	4.47454e+06	6.99285e+06	1.90181e+06	2.57448e+06
Q31KD7	13	12	887.5	0.0894506	0.349964	2.47146	0.633563	GL	Low light 1h	25617	Q31KD7_SYNE7 Tfp pilus assembly protein PilN-like OS=Synechococcus elongatus (strain PCC 7942) GN=Synpcc7942_2452 PE=4 SV=1	2.21604e+07	1.60945e+07	1.7908e+07	5.53211e+06	5.87235e+06	1.1539e+07	5.82913e+06	4.99559e+06	1.18998e+07	5.59148e+06	6.05421e+06	1.26481e+07	5.99585e+06	8.30051e+06	1.73145e+07	7.30913e+06	9.55821e+06	1.27078e+07	6.86734e+06	8.996e+06	1.1811e+07	9.81642e+06	1.13108e+07	1.9455e+07	1.7411e+07	1.50002e+07	1.7999e+07	7.01924e+06	6.63963e+06	1.24847e+07	6.78905e+06	4.89797e+06	1.01201e+07	5.05229e+06	6.074e+06	1.0667e+07	5.19127e+06	7.1446e+06
Q31L10	8	7	474.59	0.0900955	0.351581	2.68503	0.632304	Low light 2h	High light	31801	RL2_SYNE7 50S ribosomal protein L2 OS=Synechococcus elongatus (strain PCC 7942) GN=rplB PE=3 SV=1	5.03039e+06	3.04961e+06	2.73702e+06	2.50208e+06	2.83536e+06	2.17364e+06	3.09732e+06	7.40867e+06	8.11873e+06	3.60316e+06	9.15389e+06	7.41043e+06	3.12786e+06	7.10048e+06	6.67158e+06	4.37564e+06	7.35434e+06	5.25364e+06	3.37556e+06	3.88797e+06	5.36868e+06	3.19767e+06	4.62789e+06	4.86379e+06	3.95228e+06	2.84226e+06	2.75092e+06	3.17468e+06	3.20583e+06	2.35177e+06	3.60738e+06	7.2639e+06	6.90454e+06	3.25571e+06	9.18381e+06	6.24968e+06	2.70814e+06	6.11168e+06
Q31PY6	8	8	420.78	0.0905251	0.352351	1.97055	0.631469	Low light 3h	GL	45273	DAPAT_SYNE7 LL-diaminopimelate aminotransferase OS=Synechococcus elongatus (strain PCC 7942) GN=dapL PE=3 SV=1	1.60202e+06	2.01624e+06	1.12051e+06	1.3115e+06	1.76744e+06	1.71915e+06	1.85729e+06	2.35925e+06	2.0984e+06	1.64026e+06	2.72339e+06	3.08081e+06	2.14892e+06	3.58039e+06	3.60867e+06	1.83549e+06	3.6214e+06	2.37941e+06	1.5533e+06	2.67218e+06	2.21543e+06	1.48721e+06	1.76014e+06	2.43123e+06	1.25868e+06	1.87915e+06	1.1262e+06	1.66405e+06	1.99837e+06	1.86004e+06	2.16314e+06	2.31315e+06	1.78457e+06	1.48209e+06	2.73229e+06	2.59824e+06	1.86056e+06	3.08179e+06
Q31QN7	6	6	285.08	0.0917743	0.3563	3.62931	0.629059	Low light 3h	GL	58712	Q31QN7_SYNE7 Serine/threonine protein kinase OS=Synechococcus elongatus (strain PCC 7942) GN=Synpcc7942_0600 PE=3 SV=1	565750	463152	513220	1.40925e+06	2.10388e+06	1.5288e+06	708534	1.34514e+06	3.16564e+06	1.11321e+06	1.52993e+06	2.62031e+06	873068	1.61446e+06	3.1093e+06	1.14856e+06	1.83455e+06	2.35594e+06	740391	1.11334e+06	1.90561e+06	1.03077e+06	1.04093e+06	2.26099e+06	444498	431661	515827	1.78808e+06	2.37877e+06	1.65409e+06	825213	1.31886e+06	2.69221e+06	1.00586e+06	1.53493e+06	2.20987e+06	755912	1.38964e+06
Q31KL7	2	2	140.65	0.0924162	0.357288	2.9519	0.62783	GL	High light	36678	Q31KL7_SYNE7 Uncharacterized protein OS=Synechococcus elongatus (strain PCC 7942) GN=Synpcc7942_2372 PE=4 SV=1	163500	301809	176315	59847.1	95232.2	62280.6	46745.8	60068.8	114335	55728	128367	178180	50325.4	100023	198033	91751.3	125030	262772	139768	156591	103992	139257	133936	274528	128459	281289	177210	75935.1	107675	67384.7	54443.8	58895	97235.6	50354.2	128786	150270	43572.3	86093.5
Q31N80	1	1	32.66	0.0924994	0.357288	35.5471	0.627672	Low light 3h	High light	22192	Q31N80_SYNE7 Uncharacterized protein OS=Synechococcus elongatus (strain PCC 7942) GN=Synpcc7942_1459 PE=4 SV=1	2074.44	7815.55	5453.84	96.0607	1331.87	0	1081.21	820.129	12527.8	556.493	4098.11	40615.5	260.779	3009.3	47488.9	2455.54	4579.46	30730.7	4134.67	13101.2	3969.81	3417.82	9432.33	16605.3	1629.85	7284.16	5481.55	121.884	1505.9	0	1259.26	804.102	10654.2	502.83	4111.5	34253.6	225.785	2590.23
Q31PP0	1	1	71.8	0.0932196	0.357564	36.77	0.626302	GL	Low light 1h	32273	Q31PP0_SYNE7 Permease protein of sugar ABC transporter OS=Synechococcus elongatus (strain PCC 7942) GN=Synpcc7942_0949 PE=3 SV=1	1114.42	119951	103247	520.1	1597.15	4033.76	5349.85	241.475	509.099	846.629	54139.5	23904.1	27.3574	279.927	14122.3	6024.4	3723.36	50583.4	56481.6	24349.1	6416.97	17253	32730.1	34980.6	875.574	111796	103772	659.912	1805.83	4364.35	6230.85	236.756	432.962	764.988	54316.4	20159.9	23.6864	240.945
Q31LF2	2	2	81.94	0.0933937	0.357564	1.84105	0.625972	Low light 1h	GL	27537	Q31LF2_SYNE7 Imidazole glycerol phosphate synthase subunit HisF OS=Synechococcus elongatus (strain PCC 7942) GN=hisF PE=3 SV=1	583896	312612	264499	935461	546163	451622	554996	719959	862512	375479	528221	601827	354471	508596	573529	471235	593814	451794	342248	451383	399360	422631	309488	456661	458756	291357	265842	1.18693e+06	617524	488634	646391	705890	733519	339271	529947	507558	306905	437770
Q31K59	18	18	1255.71	0.0936715	0.357564	2.7262	0.625446	Low light 2h	High light	28611	RS2_SYNE7 30S ribosomal protein S2 OS=Synechococcus elongatus (strain PCC 7942) GN=rpsB PE=3 SV=1	6.92783e+07	4.37173e+07	3.33655e+07	3.32568e+07	2.3083e+07	1.64516e+07	2.61475e+07	5.4196e+07	7.71742e+07	3.6358e+07	7.04793e+07	9.16068e+07	3.57872e+07	6.88099e+07	9.36213e+07	4.95998e+07	7.22951e+07	7.46189e+07	4.30165e+07	5.13561e+07	6.55302e+07	4.42151e+07	5.77739e+07	7.7394e+07	5.44306e+07	4.07449e+07	3.35351e+07	4.21969e+07	2.6099e+07	1.77998e+07	3.04534e+07	5.3137e+07	6.56325e+07	3.2852e+07	7.07097e+07	7.72577e+07	3.09849e+07	5.92276e+07
Q31MY2	5	4	277.42	0.0937803	0.357564	2.82644	0.625241	Low light 6h	Low light 1h	35375	Q31MY2_SYNE7 RNA polymerase sigma factor OS=Synechococcus elongatus (strain PCC 7942) GN=Synpcc7942_1557 PE=3 SV=1	682991	442278	642676	428041	306683	403959	147116	237953	310071	202589	353280	581210	260967	418334	654276	260662	641931	676757	380388	449021	699135	427715	769515	767536	536612	412207	645942	543106	346754	437065	171342	233303	263698	183053	354435	490171	225949	360077
Q31QR6	1	1	43.46	0.093849	0.357564	1.73082	0.625111	High light	GL	51548	Q31QR6_SYNE7 Sugar (Glycoside-Pentoside-Hexuronide) transporter OS=Synechococcus elongatus (strain PCC 7942) GN=Synpcc7942_0571 PE=4 SV=1	447943	435306	355102	860545	608361	674450	923697	627342	500856	786004	602683	391303	763264	584345	407040	534030	645408	478553	457782	392859	509935	442413	434163	474996	351940	405708	356906	1.09187e+06	687849	729723	1.07581e+06	615083	425951	710209	604653	330010	660843	502970
P11472	17	17	1571.48	0.0939843	0.357564	5.3686	0.624856	GL	High light	29514	PSBO_SYNE7 Photosystem II manganese-stabilizing polypeptide OS=Synechococcus elongatus (strain PCC 7942) OX=1140 GN=psbO PE=1 SV=1	5.67344e+08	3.17903e+08	2.83317e+08	2.85498e+07	9.05591e+07	9.85574e+07	3.39946e+07	6.96383e+07	2.68392e+08	6.99688e+07	9.12532e+07	3.41921e+08	7.85805e+07	2.03353e+08	5.78858e+08	1.69227e+08	2.69601e+08	3.81758e+08	1.31947e+08	2.07398e+08	3.22978e+08	1.75649e+08	2.4079e+08	6.1977e+08	4.45751e+08	2.96288e+08	2.84756e+08	3.62245e+07	1.02392e+08	1.06634e+08	3.95927e+07	6.82775e+07	2.28253e+08	6.32217e+07	9.15514e+07	2.88363e+08	6.80359e+07	1.75035e+08
Q31LQ4	1	1	23.28	0.0949635	0.360349	4.0168	0.623018	High light	GL	33840	Q31LQ4_SYNE7 Uncharacterized protein OS=Synechococcus elongatus (strain PCC 7942) GN=Synpcc7942_1985 PE=4 SV=1	103975	58607	59628.7	156399	454183	281994	60475.7	201516	350937	115589	168406	240076	107860	220373	67959.2	89803.4	148772	73260	91363.6	123685	122946	74433	103887	117549	81691.2	54622.3	59931.6	198441	513527	305104	70434.7	197578	298453	104443	168956	202471	93386.1	189685
Q31PZ6	1	1	51.7	0.0955373	0.360349	1.77367	0.621948	Low light 3h	GL	48719	Q31PZ6_SYNE7 NADPH-glutathione reductase OS=Synechococcus elongatus (strain PCC 7942) GN=Synpcc7942_0842 PE=3 SV=1	142368	137459	123560	216765	237174	228455	368725	205573	137044	264893	166667	176281	253568	243937	217974	185501	129200	191724	201298	156560	156104	249880	192183	191825	111856	128113	124188	275035	268163	247178	429445	201556	116548	239349	167212	148669	219542	209967
Q31LK0	5	5	226.42	0.0956322	0.360349	1.61476	0.621772	Low light 1h	GL	30835	Q31LK0_SYNE7 Uncharacterized protein OS=Synechococcus elongatus (strain PCC 7942) GN=Synpcc7942_2039 PE=4 SV=1	1.66045e+06	1.33023e+06	1.77798e+06	1.87273e+06	3.02633e+06	2.75036e+06	1.67223e+06	2.7811e+06	3.24693e+06	1.88026e+06	2.6191e+06	2.47093e+06	1.68746e+06	2.35581e+06	2.52641e+06	2.31776e+06	2.07656e+06	2.03131e+06	1.83134e+06	1.79252e+06	2.12646e+06	1.79961e+06	1.58605e+06	1.82077e+06	1.30458e+06	1.23979e+06	1.78702e+06	2.37615e+06	3.42175e+06	2.97576e+06	1.94761e+06	2.72675e+06	2.76133e+06	1.69894e+06	2.62766e+06	2.08389e+06	1.46102e+06	2.02774e+06
Q31R91	13	13	889.82	0.0956657	0.360349	4.45569	0.62171	Low light 3h	High light	54552	PUR9_SYNE7 Bifunctional purine biosynthesis protein PurH OS=Synechococcus elongatus (strain PCC 7942) GN=purH PE=3 SV=1	1.2395e+07	4.62841e+06	3.83263e+06	3.82316e+06	3.34777e+06	3.0678e+06	3.57154e+06	8.87911e+06	1.85462e+07	5.87149e+06	9.25965e+06	1.89888e+07	7.40571e+06	1.25484e+07	2.56664e+07	9.78828e+06	1.23233e+07	1.85662e+07	7.88343e+06	8.40516e+06	1.56121e+07	8.35353e+06	8.27623e+06	2.0374e+07	9.7385e+06	4.31371e+06	3.8521e+06	4.85089e+06	3.78519e+06	3.31922e+06	4.15969e+06	8.7056e+06	1.57725e+07	5.3053e+06	9.28991e+06	1.60144e+07	6.41195e+06	1.0801e+07
Q31RF6	2	2	88.06	0.0960416	0.360869	6.6048	0.621012	GL	High light	27773	ATP6_SYNE7 ATP synthase subunit a OS=Synechococcus elongatus (strain PCC 7942) OX=1140 GN=atpB PE=3 SV=2	498178	2.88811e+06	2.15665e+06	260563	308037	270629	1.15169e+06	396274	665110	513850	2.21193e+06	2.05248e+06	451237	803646	1.35943e+06	500040	623210	2.23268e+06	1.7775e+06	1.11513e+06	578208	867933	1.5775e+06	2.99307e+06	391409	2.69174e+06	2.1676e+06	330607	348286	292808	1.34134e+06	388530	565640	464299	2.21916e+06	1.73099e+06	390687	691731
Q31KA6	11	11	765.88	0.096675	0.362352	1.50403	0.619841	GL	High light	52945	Q31KA6_SYNE7 Uncharacterized protein OS=Synechococcus elongatus (strain PCC 7942) GN=Synpcc7942_2483 PE=4 SV=1	1.00602e+07	7.05006e+06	7.80913e+06	5.59994e+06	4.50123e+06	6.46726e+06	4.37202e+06	5.2895e+06	8.35131e+06	7.94442e+06	6.05753e+06	7.36243e+06	6.63173e+06	5.7259e+06	7.77706e+06	7.77971e+06	6.66745e+06	6.79164e+06	7.38558e+06	7.18086e+06	6.95536e+06	8.32946e+06	7.39637e+06	8.85673e+06	7.90409e+06	6.57072e+06	7.84881e+06	7.1053e+06	5.08936e+06	6.99728e+06	5.09199e+06	5.18613e+06	7.10234e+06	7.17834e+06	6.07732e+06	6.20919e+06	5.74183e+06	4.92852e+06
Q31M16	4	3	123.94	0.0974364	0.364307	2.24818	0.618442	GL	Low light 3h	25878	Q31M16_SYNE7 Two component transcriptional regulator, winged helix family OS=Synechococcus elongatus (strain PCC 7942) GN=Synpcc7942_1873 PE=4 SV=1	779211	655067	540425	428017	916944	556790	175542	341949	702438	249779	365461	478773	203134	264959	410262	295292	246432	417167	310502	215922	402377	441725	316986	514092	612210	610528	543170	543075	1.03675e+06	602421	204450	335267	597385	225693	366655	403779	175876	228061
Q31KN4	6	6	322.93	0.0977249	0.364487	2.66407	0.617914	GL	Low light 1h	12767	Q31KN4_SYNE7 Uncharacterized protein OS=Synechococcus elongatus (strain PCC 7942) GN=Synpcc7942_2355 PE=4 SV=1	1.38821e+07	1.06454e+07	9.00736e+06	3.20641e+06	5.92377e+06	5.83604e+06	1.32992e+06	4.93468e+06	6.32325e+06	2.9203e+06	4.50957e+06	5.44275e+06	3.2168e+06	5.06408e+06	6.78515e+06	3.83247e+06	5.80119e+06	6.09999e+06	4.29548e+06	4.55931e+06	6.60273e+06	4.9995e+06	5.52996e+06	8.21877e+06	1.09069e+07	9.92164e+06	9.05312e+06	4.06835e+06	6.69777e+06	6.31432e+06	1.54892e+06	4.83825e+06	5.37759e+06	2.63869e+06	4.5243e+06	4.59021e+06	2.78514e+06	4.35886e+06
Q31NI3	1	1	32.54	0.0984759	0.366096	2.79389	0.616545	Low light 1h	GL	17209	Q31NI3_SYNE7 Response regulator receiver domain protein (CheY-like) OS=Synechococcus elongatus (strain PCC 7942) GN=Synpcc7942_1356 PE=4 SV=1	228108	131781	128516	221205	433219	387201	368451	267000	729099	448320	257361	405446	354747	275136	399505	330225	250903	434230	308413	191345	427086	209328	341111	362270	179220	122821	129169	280669	489824	418934	429127	261782	620059	405089	258202	341938	307144	236821
Q31L14	2	2	262.44	0.098744	0.366096	3.1604	0.616058	Low light 2h	High light	16186	RL16_SYNE7 50S ribosomal protein L16 OS=Synechococcus elongatus (strain PCC 7942) GN=rplP PE=3 SV=1	4.02664e+06	6.175e+06	6.53321e+06	2.14938e+06	2.64301e+06	2.16655e+06	2.35283e+06	4.5646e+06	4.93066e+06	3.11174e+06	1.1634e+07	7.24735e+06	2.35648e+06	6.13609e+06	6.01859e+06	3.97757e+06	6.43432e+06	6.8363e+06	4.69053e+06	6.40846e+06	5.3734e+06	3.80856e+06	6.49724e+06	6.38734e+06	3.16365e+06	5.75516e+06	6.5664e+06	2.72717e+06	2.98835e+06	2.34411e+06	2.74029e+06	4.4754e+06	4.19326e+06	2.81168e+06	1.1672e+07	6.11215e+06	2.04027e+06	5.28159e+06
Q31MY3	2	2	70.08	0.0988796	0.366096	3.69789	0.615812	GL	High light	21578	Q31MY3_SYNE7 Uncharacterized protein OS=Synechococcus elongatus (strain PCC 7942) GN=Synpcc7942_1556 PE=4 SV=1	643565	501311	568932	139508	124615	199332	87423	145430	357105	134305	212932	292478	133843	301893	414100	161155	272441	346810	151124	210080	456688	145880	310570	391938	505636	467226	571822	177011	140898	215668	101820	142588	303699	121354	213628	246665	115883	259852
Q31M78	4	4	152.85	0.0999613	0.368279	1.39717	0.613861	GL	Low light 5h	118368	Q31M78_SYNE7 Diguanylate cyclase (GGDEF domain) with PAS/PAC sensor OS=Synechococcus elongatus (strain PCC 7942) GN=Synpcc7942_1811 PE=4 SV=1	997713	987598	862006	939194	728596	819850	771994	679759	599762	634346	1.00781e+06	659637	822663	760942	847609	807416	796844	735501	669671	758390	609853	904320	716266	839071	783884	920450	866386	1.19167e+06	823794	887040	899123	666476	510065	573176	1.0111e+06	556313	712271	654974
Q31PG1	1	1	25.54	0.100019	0.368279	1.67603	0.613757	GL	Low light 1h	35722	Q31PG1_SYNE7 Uncharacterized protein OS=Synechococcus elongatus (strain PCC 7942) GN=Synpcc7942_1028 PE=4 SV=1	185738	230246	269572	116575	196524	184389	146507	124645	137884	186329	151737	165232	135735	151083	160402	215396	135069	222605	217013	184623	141798	251015	158111	240612	145931	214591	270942	147913	222202	199500	170634	122209	117263	168362	152233	139350	117521	130044
Q31L07	10	10	675.83	0.100465	0.368279	2.56687	0.612957	Low light 2h	High light	22495	RL3_SYNE7 50S ribosomal protein L3 OS=Synechococcus elongatus (strain PCC 7942) GN=rplC PE=3 SV=1	5.57312e+06	3.71311e+06	3.55355e+06	3.33875e+06	3.40535e+06	2.61087e+06	3.50876e+06	7.56037e+06	1.0788e+07	4.16644e+06	1.08377e+07	9.00886e+06	4.47346e+06	7.43198e+06	8.8686e+06	4.78056e+06	7.86897e+06	7.03887e+06	3.25692e+06	3.89014e+06	6.5965e+06	3.18444e+06	4.70867e+06	5.40443e+06	4.37869e+06	3.46065e+06	3.57161e+06	4.23627e+06	3.85029e+06	2.82484e+06	4.08658e+06	7.41263e+06	9.17463e+06	3.76467e+06	1.08732e+07	7.59773e+06	3.87317e+06	6.39702e+06
Q935X0	13	12	807.09	0.100496	0.368279	2.86201	0.612903	GL	Low light 1h	42706	Q935X0_SYNE7 Branched-chain amino-acid ABC transport system periplasmic binding protein OS=Synechococcus elongatus (strain PCC 7942) GN=SEA0029 PE=4 SV=1	2.10228e+07	1.81488e+07	1.53441e+07	4.30724e+06	7.50655e+06	1.02333e+07	3.46097e+06	4.40959e+06	1.11775e+07	4.76922e+06	5.84969e+06	1.25013e+07	5.05952e+06	8.40821e+06	1.47812e+07	6.67044e+06	9.13036e+06	1.34296e+07	7.13464e+06	8.48219e+06	1.18044e+07	8.80914e+06	9.86671e+06	1.73911e+07	1.65172e+07	1.69148e+07	1.54221e+07	5.4651e+06	8.48736e+06	1.10719e+07	4.03091e+06	4.32342e+06	9.50583e+06	4.30933e+06	5.8688e+06	1.05431e+07	4.38059e+06	7.2373e+06
Q31NT5	1	1	83.56	0.100682	0.368279	16.8228	0.612569	Low light 3h	GL	14387	Q31NT5_SYNE7 Cyclic nucleotide-binding domain (CNMP-BD) protein OS=Synechococcus elongatus (strain PCC 7942) GN=Synpcc7942_1254 PE=4 SV=1	38013.1	37292.2	69366.8	78293.8	39251.8	33334.2	85553.2	126636	1.77126e+06	92752.7	210489	1.53092e+06	180267	629072	1.62444e+06	323496	562227	802822	31982.5	190323	509609	22135.6	110207	551085	29866.1	34756.6	69719.3	99340.5	44380.5	36066	99641.9	124161	1.50636e+06	83808.5	211177	1.29112e+06	156077	541468
Q31R93	1	1	47.2	0.102229	0.373038	3.04522	0.609823	High light	GL	31360	Q31R93_SYNE7 Phosphatidate cytidylyltransferase OS=Synechococcus elongatus (strain PCC 7942) GN=Synpcc7942_0394 PE=3 SV=1	17383.4	10101.5	9251.01	21974.8	43503.7	46390.3	16574.3	29734.9	57153.5	27447.5	20477.1	60137.1	20571.8	23349.6	51609.6	20581.6	26049	29843.1	20657.5	15002	27486.8	9401.04	20646.1	24554.7	13657.8	9414.71	9298.01	27882.1	49187.9	50192.1	19303.7	29153.9	48605.9	24800.8	20544	50717.4	17811.3	20098
Q31MG0	3	3	126.83	0.103963	0.376776	1.70865	0.606783	GL	Low light 2h	41851	Q31MG0_SYNE7 Potassium-transporting ATPase D chain OS=Synechococcus elongatus (strain PCC 7942) GN=Synpcc7942_1729 PE=4 SV=1	1.57457e+06	1.42302e+06	1.21591e+06	764549	1.22892e+06	1.31516e+06	597078	785256	1.21048e+06	630580	877846	957556	624657	951497	1.0791e+06	1.13377e+06	1.08168e+06	1.29299e+06	695714	909274	1.1599e+06	1.32059e+06	985656	1.30626e+06	1.23711e+06	1.32627e+06	1.22209e+06	970073	1.38949e+06	1.42294e+06	695403	769911	1.02945e+06	569773	880715	807567	540835	818993
Q31RD3	1	1	18.02	0.103992	0.376776	1.83865	0.606732	Low light 1h	GL	59180	Q31RD3_SYNE7 Beta-N-acetylhexosaminidase OS=Synechococcus elongatus (strain PCC 7942) GN=Synpcc7942_0354 PE=4 SV=1	231351	173258	164700	304865	218389	175501	350464	332050	364245	458274	235490	247066	428559	375694	206761	327370	377163	239074	296717	325634	288536	243007	276612	315874	181768	161478	165537	386818	246923	189884	408178	325561	309771	414082	236260	208366	371051	323375
Q31L08	8	8	599.66	0.103998	0.376776	3.27165	0.606722	Low light 2h	High light	23189	RL4_SYNE7 50S ribosomal protein L4 OS=Synechococcus elongatus (strain PCC 7942) GN=rplD PE=3 SV=1	3.37599e+06	3.89838e+06	2.52357e+06	2.02012e+06	2.68197e+06	2.21429e+06	3.11103e+06	5.85776e+06	8.51358e+06	2.87123e+06	9.50792e+06	1.02489e+07	4.11926e+06	5.73822e+06	9.64841e+06	3.98837e+06	6.32251e+06	7.82217e+06	2.49529e+06	4.59199e+06	4.98394e+06	2.88227e+06	4.90487e+06	7.53545e+06	2.65245e+06	3.63332e+06	2.53639e+06	2.56317e+06	3.0324e+06	2.39576e+06	3.62334e+06	5.74329e+06	7.24034e+06	2.59436e+06	9.53899e+06	8.64351e+06	3.5665e+06	4.93912e+06
Q31KV1	2	1	99.25	0.104912	0.378288	1.99196	0.605136	High light	Low light 6h	20433	Q31KV1_SYNE7 Phosphatase kdsC OS=Synechococcus elongatus (strain PCC 7942) GN=Synpcc7942_2288 PE=4 SV=1	1.12905e+06	777768	747930	1.56398e+06	1.62668e+06	1.28471e+06	1.32755e+06	1.30497e+06	745072	1.03675e+06	1.25865e+06	631975	1.30927e+06	890371	546730	891814	939072	553701	775967	880272	705350	788418	769270	689029	887070	724886	751730	1.98441e+06	1.83922e+06	1.39e+06	1.54616e+06	1.27947e+06	633644	936777	1.26277e+06	532984	1.13359e+06	766380
Q31LT9	3	2	145.67	0.104914	0.378288	7.88292	0.605132	GL	Low light 5h	9425	Q31LT9_SYNE7 Uncharacterized protein OS=Synechococcus elongatus (strain PCC 7942) GN=Synpcc7942_1950 PE=4 SV=1	768963	612595	467358	101527	91396.1	109526	162993	54335.4	223733	39554.8	49904	248063	78209.1	67143.2	324640	6215.66	80636.7	158696	35321.9	54505.3	144720	53422	112620	433637	604159	570943	469732	128819	103338	118502	189834	53273.6	190273	35740.5	50067.1	209207	67714.4	57793
Q31QG3	3	3	149.98	0.106768	0.383752	3.25626	0.601948	Low light 3h	High light	36550	Q31QG3_SYNE7 Oxygen-dependent coproporphyrinogen-III oxidase OS=Synechococcus elongatus (strain PCC 7942) GN=hemF PE=3 SV=1	559948	304086	214299	360372	148816	167931	296502	368837	768193	364782	664489	840801	410270	878845	915756	493063	983799	703877	257144	748445	653036	282545	468102	898981	439940	283411	215388	457246	168260	181693	345330	361629	653306	329606	666661	709100	355217	756458
P32084	4	4	306.45	0.107098	0.383752	2.09717	0.601386	Low light 4h	High light	12398	Y1390_SYNE7 Uncharacterized HIT-like protein Synpcc7942_1390 OS=Synechococcus elongatus (strain PCC 7942) GN=Synpcc7942_1390 PE=3 SV=1	8.11977e+06	6.81046e+06	2.70212e+06	4.25456e+06	6.15761e+06	4.61152e+06	5.31904e+06	1.16816e+07	1.20929e+07	7.67487e+06	9.58778e+06	1.16601e+07	6.89508e+06	1.07268e+07	1.17528e+07	8.54497e+06	1.10651e+07	1.18972e+07	9.32994e+06	1.12888e+07	7.76553e+06	1.25688e+07	5.72886e+06	8.63463e+06	6.37955e+06	6.34741e+06	2.71585e+06	5.39827e+06	6.96217e+06	4.98945e+06	6.19497e+06	1.14534e+07	1.02843e+07	6.93478e+06	9.61912e+06	9.83367e+06	5.96984e+06	9.23304e+06
Q31KL3	2	2	114.66	0.107188	0.383752	1.99252	0.601233	GL	Low light 1h	15370	Q31KL3_SYNE7 Uncharacterized protein OS=Synechococcus elongatus (strain PCC 7942) GN=Synpcc7942_2376 PE=4 SV=1	1.11074e+06	1.50485e+06	1.38746e+06	785907	975698	888951	635456	564582	809000	846401	875023	865680	1.12196e+06	463016	1.10835e+06	970063	615359	738566	1.09042e+06	1.13267e+06	702863	852975	755897	936304	872687	1.40253e+06	1.39451e+06	997173	1.10318e+06	961804	740101	553549	688010	764782	877882	730082	971409	398537
Q31LL1	2	2	105.52	0.108893	0.388941	2.13054	0.598351	High light	GL	40694	Q31LL1_SYNE7 Probable glycosyltransferase OS=Synechococcus elongatus (strain PCC 7942) GN=Synpcc7942_2028 PE=4 SV=1	215569	139238	336006	382525	551356	537921	482566	360722	574428	367350	389794	551512	231889	404323	597542	355669	389079	420435	246404	292997	482306	192554	210084	459483	169368	129771	337714	485355	623397	582006	562033	353673	488520	331926	391068	465124	200773	348018
Q31N64	5	5	390.21	0.10925	0.389301	2.71217	0.597752	Low light 1h	GL	39579	Q31N64_SYNE7 Sodium-dependent bicarbonate transporter OS=Synechococcus elongatus (strain PCC 7942) GN=Synpcc7942_1475 PE=4 SV=1	4.01068e+06	949779	3.03634e+06	3.66496e+06	1.08503e+07	5.51586e+06	4.71038e+06	1.06547e+07	6.32367e+06	5.23825e+06	3.91842e+06	4.43164e+06	2.5401e+06	3.24323e+06	3.96071e+06	8.70872e+06	3.27228e+06	2.86816e+06	4.14691e+06	3.34887e+06	3.95254e+06	4.00231e+06	2.4126e+06	2.56433e+06	3.15112e+06	885202	3.05177e+06	4.65017e+06	1.22681e+07	5.96791e+06	5.48607e+06	1.04465e+07	5.37794e+06	4.73313e+06	3.93122e+06	3.73748e+06	2.19925e+06	2.79158e+06
Q31RR1	5	4	344.41	0.114869	0.407524	1.78106	0.588527	Low light 6h	Low light 1h	9902	TATA_SYNE7 Sec-independent protein translocase protein TatA OS=Synechococcus elongatus (strain PCC 7942) GN=tatA PE=3 SV=1	2.35291e+07	1.36952e+07	1.34482e+07	7.27389e+06	1.39233e+07	1.22914e+07	6.19092e+06	1.00789e+07	1.45207e+07	1.1998e+07	1.03131e+07	1.38407e+07	1.17617e+07	1.45092e+07	1.76852e+07	1.58044e+07	1.61229e+07	1.69045e+07	1.33023e+07	9.71961e+06	1.73458e+07	1.71753e+07	1.60541e+07	2.16105e+07	1.84864e+07	1.2764e+07	1.35165e+07	9.22924e+06	1.57426e+07	1.32988e+07	7.21042e+06	9.88198e+06	1.23491e+07	1.08411e+07	1.03468e+07	1.16727e+07	1.01834e+07	1.24887e+07
Q31LI9	7	7	417.83	0.115586	0.407524	2.13014	0.587376	GL	Low light 1h	53974	Q31LI9_SYNE7 Uncharacterized protein OS=Synechococcus elongatus (strain PCC 7942) GN=Synpcc7942_2050 PE=4 SV=1	1.22183e+07	1.10553e+07	1.13252e+07	3.55605e+06	6.22253e+06	6.75817e+06	3.47398e+06	4.71194e+06	8.05656e+06	4.32649e+06	6.63249e+06	1.05261e+07	4.36957e+06	6.50249e+06	1.19567e+07	6.28323e+06	7.49101e+06	1.19265e+07	7.01573e+06	7.14844e+06	9.62821e+06	8.62692e+06	8.73108e+06	1.47659e+07	9.59969e+06	1.03037e+07	1.13827e+07	4.51198e+06	7.03556e+06	7.31203e+06	4.04606e+06	4.61987e+06	6.85167e+06	3.90928e+06	6.65416e+06	8.87734e+06	3.78323e+06	5.59696e+06
Q31KZ7	5	5	246.4	0.115598	0.407524	2.33436	0.587357	Low light 5h	High light	35918	Q31KZ7_SYNE7 Histidine kinase OS=Synechococcus elongatus (strain PCC 7942) GN=Synpcc7942_2242 PE=4 SV=1	3.9839e+06	3.61771e+06	2.29632e+06	1.4326e+06	1.77164e+06	2.25938e+06	1.76863e+06	1.98802e+06	2.5263e+06	1.67236e+06	2.62874e+06	2.49445e+06	2.21131e+06	2.87261e+06	3.07958e+06	2.13607e+06	2.72398e+06	2.91704e+06	2.17446e+06	7.34625e+06	3.23332e+06	2.76641e+06	2.73778e+06	3.54018e+06	3.13007e+06	3.37173e+06	2.30799e+06	1.8177e+06	2.00312e+06	2.44454e+06	2.05988e+06	1.94917e+06	2.14848e+06	1.51109e+06	2.63733e+06	2.10373e+06	1.91458e+06	2.47258e+06
Q31NV7	6	6	566	0.115609	0.407524	2.70153	0.587339	GL	High light	19050	UCRI_SYNE7 Cytochrome b6-f complex iron-sulfur subunit OS=Synechococcus elongatus (strain PCC 7942) OX=1140 GN=petC PE=3 SV=1	5.77697e+07	3.67901e+07	3.26429e+07	1.10666e+07	1.72145e+07	1.88043e+07	8.59026e+06	1.29136e+07	3.01197e+07	1.33139e+07	1.45036e+07	3.25291e+07	1.41815e+07	2.37496e+07	4.7867e+07	2.12078e+07	2.78236e+07	4.08142e+07	1.94603e+07	2.59883e+07	3.7497e+07	2.58614e+07	2.65839e+07	5.85585e+07	4.53885e+07	3.42886e+07	3.28088e+07	1.40415e+07	1.94637e+07	2.03454e+07	1.00049e+07	1.26613e+07	2.56152e+07	1.20301e+07	1.4551e+07	2.74338e+07	1.22785e+07	2.04422e+07
Q31KK6	5	5	268.05	0.115728	0.407524	2.13031	0.587148	GL	Low light 5h	41348	Q31KK6_SYNE7 Nucleotide binding protein, PINc OS=Synechococcus elongatus (strain PCC 7942) GN=Synpcc7942_2383 PE=4 SV=1	3.7386e+06	3.47635e+06	3.80423e+06	1.59978e+06	2.46864e+06	2.56062e+06	1.02523e+06	1.60987e+06	3.13619e+06	1.76877e+06	1.46448e+06	2.51139e+06	1.21727e+06	1.66884e+06	2.74225e+06	1.77863e+06	2.17145e+06	2.47963e+06	1.40659e+06	1.42111e+06	2.34488e+06	2.03002e+06	2.28528e+06	3.09607e+06	2.93734e+06	3.23999e+06	3.82356e+06	2.02983e+06	2.7912e+06	2.77048e+06	1.19406e+06	1.57841e+06	2.66716e+06	1.59821e+06	1.46927e+06	2.11801e+06	1.05393e+06	1.43644e+06
Q31S84	3	3	150.49	0.115975	0.407524	1.87175	0.586753	GL	High light	44226	Q31S84_SYNE7 Uncharacterized protein OS=Synechococcus elongatus (strain PCC 7942) GN=Synpcc7942_0053 PE=4 SV=1	1.17661e+06	830213	595674	645277	414889	330240	805988	507038	546772	500026	709697	503991	521410	495705	618262	479759	554279	577737	418795	628807	493568	629023	574737	785891	924436	773765	598701	818739	469099	357304	938715	497130	465000	451808	712017	425047	451443	426674
Q31N52	8	8	471.93	0.116821	0.409353	3.04796	0.585406	Low light 2h	High light	23306	RS4_SYNE7 30S ribosomal protein S4 OS=Synechococcus elongatus (strain PCC 7942) GN=rpsD PE=3 SV=1	7.17883e+06	5.30004e+06	3.9329e+06	4.36796e+06	3.80619e+06	2.9174e+06	3.74528e+06	1.22264e+07	1.22808e+07	5.22124e+06	1.54126e+07	1.31727e+07	4.8801e+06	1.13932e+07	1.31779e+07	7.36393e+06	1.19353e+07	9.53209e+06	4.68808e+06	6.8489e+06	8.07863e+06	5.6436e+06	7.39649e+06	8.71584e+06	5.64027e+06	4.93968e+06	3.95288e+06	5.54214e+06	4.3035e+06	3.15649e+06	4.36205e+06	1.19874e+07	1.04441e+07	4.71775e+06	1.5463e+07	1.11093e+07	4.22525e+06	9.80664e+06
Q31LZ9	2	2	60.35	0.117035	0.409353	2.04455	0.585066	Low light 4h	High light	18399	Q31LZ9_SYNE7 Uncharacterized protein OS=Synechococcus elongatus (strain PCC 7942) GN=Synpcc7942_1890 PE=4 SV=1	756391	347413	367137	239880	233341	306290	369472	298145	549582	550812	356139	403380	538803	367953	514411	467328	523351	603073	378567	347672	558744	349945	542205	668575	594282	323791	369002	304364	263829	331392	430316	292318	467390	497697	357303	340196	466502	316712
Q31QV0	6	5	249.5	0.117761	0.410944	3.60279	0.583918	Low light 2h	GL	44210	Q31QV0_SYNE7 3-oxoacyl-[acyl-carrier-protein] synthase 2 OS=Synechococcus elongatus (strain PCC 7942) GN=Synpcc7942_0537 PE=3 SV=1	266224	312499	181370	789612	250369	139228	526920	575771	962687	460490	1.21827e+06	1.0597e+06	391789	568768	1.74861e+06	517462	911872	827163	294317	772319	443731	284380	376931	743406	209167	291252	182291	1.00187e+06	283083	150638	613692	564519	818713	416084	1.22225e+06	893711	339215	489562
Q31KS9	1	1	22.57	0.118533	0.412374	4.81469	0.582703	High light	Low light 3h	53620	Q31KS9_SYNE7 Uncharacterized protein OS=Synechococcus elongatus (strain PCC 7942) GN=Synpcc7942_2310 PE=3 SV=1	390214	957093	1.15232e+06	1.25349e+06	1.619e+06	3.17151e+06	957811	547951	133532	779364	954266	333760	776347	407296	71682.2	995542	709636	553169	682363	450693	216890	650752	406856	296045	306583	892019	1.15817e+06	1.59045e+06	1.83054e+06	3.43142e+06	1.11554e+06	537243	113562	704210	957385	281480	672170	350577
Q31LF0	3	3	162.11	0.118894	0.412374	2.27007	0.582137	High light	Low light 5h	33684	Q31LF0_SYNE7 Thioredoxin domain 2 OS=Synechococcus elongatus (strain PCC 7942) GN=Synpcc7942_2089 PE=4 SV=1	6.02225e+06	4.74684e+06	4.75889e+06	5.82092e+06	1.37716e+07	1.37862e+07	4.27112e+06	7.38444e+06	1.03617e+07	5.68841e+06	5.63054e+06	6.98913e+06	2.69132e+06	4.80605e+06	7.54498e+06	4.83106e+06	5.21204e+06	5.39474e+06	4.00163e+06	4.39839e+06	6.30385e+06	4.15056e+06	4.22062e+06	6.63768e+06	4.73157e+06	4.4241e+06	4.78306e+06	7.38569e+06	1.5571e+07	1.49161e+07	4.97448e+06	7.24014e+06	8.81203e+06	5.13987e+06	5.64895e+06	5.89437e+06	2.33017e+06	4.13677e+06
Q31RB2	4	4	128.6	0.118985	0.412374	2.75871	0.581994	GL	Low light 1h	52321	Q31RB2_SYNE7 Processing protease OS=Synechococcus elongatus (strain PCC 7942) GN=Synpcc7942_0375 PE=3 SV=1	1.70562e+07	1.27794e+07	1.00545e+07	2.33847e+06	6.44011e+06	7.77464e+06	1.16229e+06	6.15396e+06	7.14339e+06	4.96019e+06	9.08329e+06	7.04591e+06	3.15057e+06	9.17925e+06	8.40013e+06	8.54163e+06	9.19091e+06	1.06281e+07	8.16164e+06	6.6891e+06	1.06402e+07	8.65235e+06	1.06635e+07	1.26611e+07	1.34007e+07	1.19105e+07	1.01055e+07	2.9671e+06	7.28157e+06	8.4118e+06	1.3537e+06	6.03371e+06	6.07507e+06	4.48188e+06	9.11297e+06	5.94226e+06	2.7278e+06	7.90096e+06
Q31LK9	17	17	1261.73	0.119372	0.412773	5.46918	0.581389	Low light 3h	High light	28379	Q31LK9_SYNE7 Phycobilisome rod-core linker polypeptide OS=Synechococcus elongatus (strain PCC 7942) GN=Synpcc7942_2030 PE=4 SV=1	1.95948e+08	2.92873e+08	2.43532e+08	4.86423e+07	6.80282e+07	6.77818e+07	4.5854e+07	2.581e+08	3.93478e+08	9.57961e+07	3.14573e+08	3.6826e+08	1.12409e+08	3.92957e+08	5.03437e+08	1.92628e+08	3.93847e+08	3.81095e+08	1.30123e+08	2.94135e+08	3.54953e+08	1.48986e+08	3.3543e+08	4.33115e+08	1.53953e+08	2.7296e+08	2.44769e+08	6.17182e+07	7.69168e+07	7.33367e+07	5.34051e+07	2.53057e+08	3.34631e+08	8.65585e+07	3.15601e+08	3.10577e+08	9.73246e+07	3.38234e+08
Q31LJ9	1	1	64.03	0.12023	0.414228	1.67693	0.580054	High light	Low light 1h	26726	SFSA_SYNE7 Sugar fermentation stimulation protein homolog OS=Synechococcus elongatus (strain PCC 7942) GN=sfsA PE=3 SV=1	533630	457745	350500	728102	563773	384391	268160	393954	337492	406777	394198	367949	497003	452252	411695	405820	539580	418147	371775	380791	424574	436949	376931	522612	419263	426622	352280	923828	637436	415893	312319	386256	287019	367552	395486	310314	430311	389272
Q31RF8	2	2	70.52	0.120339	0.414228	2.30856	0.579885	Low light 1h	GL	47529	Q31RF8_SYNE7 Uncharacterized protein OS=Synechococcus elongatus (strain PCC 7942) GN=Synpcc7942_0329 PE=4 SV=1	197320	499223	285711	495786	729681	429857	1.02641e+06	776793	464388	625451	1.01182e+06	463963	844402	817521	519612	501057	792057	520341	440336	779723	416873	329783	644737	430128	155031	465280	287162	629061	825022	465086	1.19543e+06	761613	394937	565138	1.01513e+06	391289	731093	703674
Q31MQ5	10	9	551.03	0.120746	0.41469	1.85264	0.579254	Low light 6h	Low light 1h	20980	Q31MQ5_SYNE7 Uncharacterized protein OS=Synechococcus elongatus (strain PCC 7942) GN=Synpcc7942_1634 PE=4 SV=1	1.43985e+07	1.05577e+07	8.9827e+06	5.93541e+06	1.02293e+07	9.75091e+06	5.11803e+06	8.01947e+06	1.08489e+07	7.26393e+06	1.02133e+07	1.29692e+07	8.99558e+06	1.23085e+07	1.7293e+07	1.12342e+07	1.39132e+07	1.64631e+07	9.80513e+06	1.29867e+07	1.54348e+07	1.21045e+07	1.2737e+07	1.95966e+07	1.13126e+07	9.83989e+06	9.02834e+06	7.53095e+06	1.15659e+07	1.055e+07	5.96085e+06	7.86276e+06	9.22638e+06	6.56346e+06	1.02467e+07	1.09377e+07	7.78848e+06	1.05944e+07
Q31JX9	1	1	78.41	0.121415	0.416043	2.2114	0.578223	Low light 4h	High light	27865	Q31JX9_SYNE7 Uroporphyrinogen-III C-methyltransferase OS=Synechococcus elongatus (strain PCC 7942) GN=Synpcc7942_2610 PE=3 SV=1	238970	240489	174812	113420	166868	99649.7	49843.5	153005	209602	138017	288159	290179	138386	211612	377562	252245	259443	328504	223484	198789	290544	250532	181162	337410	187754	224138	175700	143909	188671	107816	58051.5	150015	178255	124708	289100	244726	119816	182144
Q31R86	1	1	49.03	0.121953	0.416946	2.0325	0.577396	High light	Low light 4h	17670	Q31R86_SYNE7 Diacylglycerol kinase OS=Synechococcus elongatus (strain PCC 7942) GN=Synpcc7942_0401 PE=4 SV=1	708542	529070	636696	1.64304e+06	795675	1.16524e+06	760642	882766	613057	840205	636703	414478	879208	622540	468698	872366	478196	422605	732199	764105	605973	773826	585467	685492	556687	493098	639931	2.08472e+06	899639	1.26074e+06	885903	865516	521371	759184	638784	349555	761229	535846
Q31M10	4	4	167.07	0.122659	0.41842	2.17951	0.576314	Low light 1h	GL	34372	Q31M10_SYNE7 MoxR protein-like OS=Synechococcus elongatus (strain PCC 7942) GN=Synpcc7942_1879 PE=4 SV=1	428931	378063	409295	460540	1.07291e+06	751320	610480	812420	1.22801e+06	617845	832299	1.15874e+06	435171	687499	1.04424e+06	549121	625154	910144	469933	618584	574957	468881	416306	731267	337002	352358	411375	584342	1.21309e+06	812893	711012	796545	1.04435e+06	558266	835019	977236	376776	591759
Q31LN4	5	4	353.44	0.123351	0.418791	3.56417	0.575261	High light	GL	29324	Q31LN4_SYNE7 Uncharacterized protein OS=Synechococcus elongatus (strain PCC 7942) GN=Synpcc7942_2005 PE=4 SV=1	1.04806e+06	419275	471018	1.16519e+06	2.64098e+06	3.10246e+06	746185	1.19074e+06	2.49515e+06	1.37133e+06	1.38089e+06	2.73212e+06	803387	1.19586e+06	3.14011e+06	1.43673e+06	1.12905e+06	1.62255e+06	1.18433e+06	1.43223e+06	1.27392e+06	685859	812027	1.65155e+06	823441	390767	473411	1.47842e+06	2.98605e+06	3.35671e+06	869065	1.16747e+06	2.12199e+06	1.23909e+06	1.3854e+06	2.30416e+06	695581	1.02933e+06
Q935Y7	21	21	1249.9	0.123439	0.418791	1.75913	0.575127	Low light 3h	GL	53655	GLGA_SYNE7 Glycogen synthase OS=Synechococcus elongatus (strain PCC 7942) GN=glgA PE=3 SV=3	1.31798e+07	1.14378e+07	9.03122e+06	1.57512e+07	1.68692e+07	1.38148e+07	1.0061e+07	1.55562e+07	1.62686e+07	1.42858e+07	2.04152e+07	2.0414e+07	1.24903e+07	2.26142e+07	2.40882e+07	1.574e+07	2.06775e+07	1.94419e+07	1.26308e+07	1.48233e+07	1.74402e+07	1.27911e+07	1.30686e+07	1.96967e+07	1.03551e+07	1.06601e+07	9.0771e+06	1.99854e+07	1.90733e+07	1.4947e+07	1.17178e+07	1.52523e+07	1.38355e+07	1.29083e+07	2.04819e+07	1.72164e+07	1.08142e+07	1.9465e+07
Q31RG0	10	7	901.6	0.123596	0.418791	4.49747	0.574889	Low light 3h	High light	17468	Q31RG0_SYNE7 Allophycocyanin alpha chain OS=Synechococcus elongatus (strain PCC 7942) GN=Synpcc7942_0327 PE=1 SV=1	2.73921e+08	3.13657e+08	2.46634e+08	5.0099e+07	7.30204e+07	6.98494e+07	2.82392e+07	1.56142e+08	2.70078e+08	8.47021e+07	2.19143e+08	3.57867e+08	9.52732e+07	3.05892e+08	4.66706e+08	1.68096e+08	2.80151e+08	3.66877e+08	1.25876e+08	2.46168e+08	3.16996e+08	1.4385e+08	2.65404e+08	3.72262e+08	2.15214e+08	2.92331e+08	2.47888e+08	6.35665e+07	8.25612e+07	7.55738e+07	3.28896e+07	1.53091e+08	2.29687e+08	7.65342e+07	2.19859e+08	3.01811e+08	8.24886e+07	2.63294e+08
Q31R22	6	5	535.08	0.1244	0.420551	3.09744	0.573672	High light	GL	26788	Q31R22_SYNE7 Uncharacterized protein OS=Synechococcus elongatus (strain PCC 7942) GN=Synpcc7942_0465 PE=4 SV=1	1.34798e+07	9.60906e+06	9.61669e+06	1.57583e+07	4.1264e+07	4.42814e+07	1.34802e+07	2.68331e+07	4.075e+07	1.53701e+07	2.32312e+07	2.97547e+07	1.67911e+07	2.3365e+07	3.16351e+07	1.47554e+07	2.26065e+07	2.58871e+07	1.39626e+07	1.68988e+07	2.25461e+07	1.36607e+07	1.70561e+07	2.68169e+07	1.05909e+07	8.95573e+06	9.66555e+06	1.99944e+07	4.66555e+07	4.79104e+07	1.57e+07	2.63087e+07	3.46556e+07	1.3888e+07	2.33071e+07	2.5094e+07	1.4538e+07	2.01112e+07
Q31RP7	12	12	913.92	0.124752	0.420551	3.43446	0.573141	Low light 3h	High light	18175	Q31RP7_SYNE7 ApcD OS=Synechococcus elongatus (strain PCC 7942) GN=Synpcc7942_0240 PE=3 SV=1	3.49133e+07	4.17999e+07	2.56852e+07	1.15773e+07	1.20405e+07	1.18661e+07	7.63693e+06	1.75433e+07	2.93034e+07	1.29601e+07	3.03173e+07	4.09115e+07	1.35658e+07	5.25622e+07	5.57402e+07	2.11019e+07	4.30434e+07	5.18178e+07	1.97062e+07	3.6727e+07	4.07434e+07	1.95951e+07	4.31608e+07	5.15622e+07	2.74307e+07	3.89579e+07	2.58157e+07	1.46895e+07	1.36137e+07	1.28386e+07	8.89455e+06	1.72005e+07	2.49209e+07	1.17103e+07	3.04164e+07	3.45032e+07	1.17455e+07	4.52425e+07
Q31LY3	2	2	90.79	0.124946	0.420551	1.58933	0.572848	GL	Low light 3h	28552	Q31LY3_SYNE7 Peptidylprolyl isomerase OS=Synechococcus elongatus (strain PCC 7942) GN=Synpcc7942_1906 PE=4 SV=1	440319	476075	454430	452127	423627	325151	606236	303638	411705	389456	318686	413427	220739	243770	398010	315347	267646	417690	318428	306640	325865	358636	369821	340495	345950	443706	456739	573666	478978	351798	706070	297705	350133	351900	319727	348669	191118	209823
Q31PW2	3	3	130	0.125393	0.42112	1.97269	0.572177	Low light 6h	High light	98031	Q31PW2_SYNE7 Elongator protein 3/MiaB/NifB OS=Synechococcus elongatus (strain PCC 7942) GN=Synpcc7942_0877 PE=4 SV=1	962878	680915	571054	449704	367058	344294	543693	468602	933705	492410	553162	819533	499774	740457	926429	616830	848810	812475	502418	725498	803240	620807	607103	1.06249e+06	756514	634618	573956	570592	415018	372510	633227	459445	794065	444926	554970	691163	432710	637342
Q31KL4	5	5	314.87	0.126296	0.421627	3.37238	0.570826	High light	GL	38106	DDL_SYNE7 D-alanine--D-alanine ligase OS=Synechococcus elongatus (strain PCC 7942) GN=ddl PE=3 SV=1	441920	385857	297959	2.00008e+06	860724	935611	552712	770950	1.53452e+06	592174	644090	1.71145e+06	814785	828920	1.35329e+06	591472	843846	1.03414e+06	477515	1.2922e+06	818792	512150	472270	1.02797e+06	347208	359622	299473	2.53773e+06	973186	1.01229e+06	643732	755885	1.30502e+06	535070	646195	1.44337e+06	705450	713486
Q31R18	2	1	49.33	0.1263	0.421627	3.52482	0.57082	Low light 1h	GL	58048	GPMI_SYNE7 2,3-bisphosphoglycerate-independent phosphoglycerate mutase OS=Synechococcus elongatus (strain PCC 7942) GN=gpmI PE=3 SV=1	59292.9	75846.9	54593.8	240909	116833	76910.6	68495.2	315772	284510	168155	234387	109282	63292	185208	107188	115567	144054	107345	74905	106006	90175.1	76202.1	64501.3	97518.3	46585.3	70690	54871.1	305669	132099	83213.7	79774.8	309601	241961	151940	235153	92164.7	54799	159416
Q31NA6	4	4	287.78	0.126648	0.421627	2.32152	0.570302	Low light 5h	High light	38608	ARGC_SYNE7 N-acetyl-gamma-glutamyl-phosphate reductase OS=Synechococcus elongatus (strain PCC 7942) GN=argC PE=3 SV=1	5.86131e+06	4.70095e+06	2.82712e+06	2.38434e+06	2.42403e+06	1.05497e+06	994918	2.90431e+06	3.81325e+06	1.91882e+06	3.90215e+06	4.66524e+06	2.16661e+06	4.03559e+06	5.66973e+06	3.74238e+06	4.77209e+06	4.99161e+06	3.48004e+06	5.69451e+06	4.43732e+06	3.77677e+06	3.89146e+06	5.86815e+06	4.60512e+06	4.38132e+06	2.84148e+06	3.02529e+06	2.74075e+06	1.14143e+06	1.15876e+06	2.84756e+06	3.24297e+06	1.73379e+06	3.9149e+06	3.93449e+06	1.87588e+06	3.4736e+06
Q31QF0	3	3	198.83	0.12671	0.421627	2.49056	0.57021	GL	Low light 5h	60131	Q31QF0_SYNE7 Uncharacterized protein OS=Synechococcus elongatus (strain PCC 7942) GN=Synpcc7942_0687 PE=4 SV=1	2.35204e+06	2.06707e+06	1.993e+06	929695	1.49203e+06	2.18296e+06	309143	843655	1.52774e+06	665322	655094	1.41283e+06	564908	800771	1.57743e+06	810377	813072	1.35015e+06	776495	747098	1.05097e+06	850789	989912	1.42613e+06	1.84795e+06	1.92653e+06	2.00313e+06	1.17961e+06	1.68698e+06	2.36187e+06	360052	827169	1.29926e+06	601165	657235	1.19152e+06	489104	689257
Q31PP7	21	16	1708.99	0.126933	0.421627	1.76783	0.569879	Low light 6h	Low light 1h	69285	Q31PP7_SYNE7 ATP-dependent zinc metalloprotease FtsH OS=Synechococcus elongatus (strain PCC 7942) GN=ftsH PE=3 SV=1	5.35765e+07	3.55599e+07	4.36556e+07	1.66018e+07	3.33746e+07	3.2778e+07	1.98804e+07	2.1699e+07	3.97894e+07	2.47376e+07	2.44013e+07	4.00425e+07	2.4788e+07	3.46264e+07	4.92813e+07	3.45029e+07	4.07233e+07	4.66895e+07	3.04608e+07	3.93015e+07	5.03624e+07	4.02763e+07	4.34096e+07	6.01608e+07	4.2094e+07	3.31421e+07	4.38774e+07	2.10647e+07	3.77354e+07	3.54642e+07	2.31543e+07	2.1275e+07	3.38387e+07	2.23522e+07	2.4481e+07	3.37704e+07	2.14618e+07	2.98043e+07
Q31QS6	7	6	308.53	0.127705	0.423265	2.11244	0.568735	GL	Low light 2h	35512	Q31QS6_SYNE7 Uncharacterized protein OS=Synechococcus elongatus (strain PCC 7942) GN=Synpcc7942_0561 PE=4 SV=1	3.82482e+06	2.41943e+06	2.88433e+06	1.22538e+06	1.57907e+06	2.27253e+06	877464	1.01085e+06	2.88453e+06	1.44232e+06	748315	2.1307e+06	2.30652e+06	1.3533e+06	2.24702e+06	1.53333e+06	1.49218e+06	1.80578e+06	2.91385e+06	1.34352e+06	2.33032e+06	3.23312e+06	2.18926e+06	3.13529e+06	3.00508e+06	2.25493e+06	2.89898e+06	1.55479e+06	1.78539e+06	2.45877e+06	1.02196e+06	991097	2.45314e+06	1.30324e+06	750761	1.79696e+06	1.99701e+06	1.16484e+06
Q31NC5	2	2	125.57	0.130978	0.432735	4.5865	0.563946	Low light 1h	GL	26574	Q31NC5_SYNE7 ATPase OS=Synechococcus elongatus (strain PCC 7942) GN=Synpcc7942_1414 PE=3 SV=1	101412	58695.3	116472	228995	405070	353386	141871	359841	766822	143264	322505	442853	89778.8	352776	504124	203685	282064	351616	157390	180314	250731	152569	112893	267157	79677.7	54704.5	117064	290553	457996	382347	165234	352809	652140	129449	323559	373486	77731.5	303649
Q31MQ1	3	3	276.13	0.131132	0.432735	3.62581	0.563723	Low light 1h	GL	9634	Y1638_SYNE7 UPF0367 protein Synpcc7942_1638 OS=Synechococcus elongatus (strain PCC 7942) GN=Synpcc7942_1638 PE=3 SV=1	1.37284e+06	1.06401e+06	1.21144e+06	1.14349e+06	1.44917e+06	1.37242e+06	1.61793e+06	3.49141e+06	8.11868e+06	1.71287e+06	3.21401e+06	6.94364e+06	1.64545e+06	2.71932e+06	8.39538e+06	2.94838e+06	2.87156e+06	4.78515e+06	1.59407e+06	1.86578e+06	3.58889e+06	1.6729e+06	2.04726e+06	4.4595e+06	1.07861e+06	991669	1.2176e+06	1.45089e+06	1.63852e+06	1.48489e+06	1.88436e+06	3.42318e+06	6.9045e+06	1.5477e+06	3.22452e+06	5.856e+06	1.42465e+06	2.34063e+06
Q31QW7	3	2	162.77	0.131442	0.432819	2.18196	0.563274	Low light 1h	GL	23186	Q31QW7_SYNE7 Uncharacterized protein OS=Synechococcus elongatus (strain PCC 7942) GN=Synpcc7942_0520 PE=4 SV=1	565585	351023	341052	934373	573913	566498	496307	985211	1.26265e+06	603616	718617	816738	480744	737323	1.02719e+06	630986	898468	793327	503337	586645	660415	463671	522044	706726	444369	327157	342785	1.18555e+06	648901	612924	578037	965959	1.07381e+06	545409	720966	688806	416234	634645
P06539	17	17	2007.42	0.132291	0.434671	11.4104	0.562052	Low light 3h	High light	18429	PHCB_SYNE7 C-phycocyanin beta chain OS=Synechococcus elongatus (strain PCC 7942) GN=cpcB1 PE=1 SV=2	1.33944e+09	1.98358e+09	1.3226e+09	2.53372e+08	3.1727e+08	3.09987e+08	1.44703e+08	1.37902e+09	3.46007e+09	6.46949e+08	1.9914e+09	4.67281e+09	5.54914e+08	3.38034e+09	6.11306e+09	1.29591e+09	3.02954e+09	4.74153e+09	1.04209e+09	2.19212e+09	3.16044e+09	9.30545e+08	3.57048e+09	4.63312e+09	1.05237e+09	1.84872e+09	1.32932e+09	3.21483e+08	3.58724e+08	3.35392e+08	1.68533e+08	1.35207e+09	2.9426e+09	5.84563e+08	1.99791e+09	3.94087e+09	4.80451e+08	2.9096e+09
Q31RT8	2	2	163.1	0.133245	0.43686	3.42032	0.560686	High light	GL	33748	Q31RT8_SYNE7 Uncharacterized protein OS=Synechococcus elongatus (strain PCC 7942) GN=Synpcc7942_0199 PE=4 SV=1	2.18073e+06	1.55686e+06	1.56741e+06	2.6445e+06	6.55345e+06	8.94683e+06	2.1373e+06	4.42833e+06	6.45849e+06	3.09859e+06	3.41955e+06	6.01499e+06	2.46024e+06	4.50577e+06	6.24704e+06	2.65302e+06	3.86732e+06	4.39096e+06	2.63674e+06	2.80103e+06	4.03737e+06	2.54675e+06	2.46056e+06	4.60652e+06	1.71335e+06	1.45101e+06	1.57537e+06	3.35539e+06	7.40972e+06	9.68005e+06	2.48927e+06	4.34179e+06	5.4926e+06	2.79979e+06	3.43073e+06	5.07281e+06	2.13011e+06	3.8783e+06
Q31MH4	10	10	460.63	0.134266	0.439259	2.06558	0.559232	Low light 6h	High light	23945	UPP_SYNE7 Uracil phosphoribosyltransferase OS=Synechococcus elongatus (strain PCC 7942) GN=upp PE=3 SV=1	1.08245e+07	8.11192e+06	5.99058e+06	5.30716e+06	4.52277e+06	4.64192e+06	4.77319e+06	6.05705e+06	8.67956e+06	5.98842e+06	6.53607e+06	1.08014e+07	6.45725e+06	7.63729e+06	1.32293e+07	7.31238e+06	9.23203e+06	1.21159e+07	6.8291e+06	8.0193e+06	9.38867e+06	8.28117e+06	7.248e+06	1.43635e+07	8.50461e+06	7.56037e+06	6.02101e+06	6.73381e+06	5.11371e+06	5.02234e+06	5.55923e+06	5.93869e+06	7.38149e+06	5.41096e+06	6.55743e+06	9.10947e+06	5.59076e+06	6.57373e+06
Q31LM2	1	1	71.65	0.136959	0.445753	30.7993	0.555442	GL	High light	10886	Q31LM2_SYNE7 Uncharacterized protein OS=Synechococcus elongatus (strain PCC 7942) GN=Synpcc7942_2017 PE=4 SV=1	667460	446666	416989	26230	10438.4	13044.3	41877.3	50647.8	691693	17640.9	54372.3	667108	13152.7	209829	952702	150838	292370	580369	42978.1	215370	295246	72655.8	246365	683384	524410	416297	419107	33281.1	11802.3	14113.4	48773.5	49658.1	588248	15939.8	54550	562614	11387.8	180609
Q31KN3	1	1	70.38	0.137077	0.445753	78.7936	0.555277	High light	Low light 2h	23921	Q31KN3_SYNE7 Transcriptional regulator, Crp/Fnr family OS=Synechococcus elongatus (strain PCC 7942) GN=Synpcc7942_2356 PE=4 SV=1	80462.2	31573.7	37684.9	324505	402340	406049	14934.2	7435.47	38.0137	11749.8	2627.2	1.02926	16806.5	4807.29	2535.84	15754.2	31.7846	0	32107.7	3304.06	0	26305.6	2210.27	783.511	63217.5	29426.9	37876.4	411738	454910	439326	17393.6	7290.17	32.3286	10616.7	2635.78	0.86804	14551.3	4137.83
Q31NE2	14	13	1666.94	0.137132	0.445753	5.02261	0.5552	GL	High light	45921	Q31NE2_SYNE7 Uncharacterized protein OS=Synechococcus elongatus (strain PCC 7942) GN=Synpcc7942_1397 PE=4 SV=1	2.92306e+08	1.42334e+08	1.24764e+08	1.93346e+07	4.30525e+07	4.89902e+07	2.38203e+07	4.5539e+07	1.96958e+08	5.7643e+07	6.81318e+07	2.41883e+08	4.75385e+07	1.31092e+08	3.58327e+08	1.34431e+08	1.64059e+08	2.3338e+08	1.07612e+08	5.91428e+07	1.95129e+08	1.15385e+08	9.70394e+07	2.61487e+08	2.29659e+08	1.32657e+08	1.25398e+08	2.45321e+07	4.86777e+07	5.30051e+07	2.7743e+07	4.46491e+07	1.67502e+08	5.20845e+07	6.83545e+07	2.03995e+08	4.11594e+07	1.12837e+08
Q31P62	3	3	120.27	0.139731	0.45264	1.8559	0.551604	High light	GL	53177	Q31P62_SYNE7 Uncharacterized protein OS=Synechococcus elongatus (strain PCC 7942) GN=Synpcc7942_1127 PE=4 SV=1	343113	425383	337380	859707	592153	600537	362630	472637	389236	286209	873528	546838	648492	583345	663679	426406	622352	670081	513105	559256	441401	374852	578788	584926	269577	396460	339094	1.09081e+06	669523	649753	422347	463401	331025	258610	876382	461183	561472	502109
Q31RX0	1	1	50.51	0.139847	0.45264	1.54886	0.551443	High light	Low light 2h	8973	Q31RX0_SYNE7 Uncharacterized protein OS=Synechococcus elongatus (strain PCC 7942) GN=Synpcc7942_0167 PE=4 SV=1	218321	197600	240770	287120	278859	308855	216999	234404	245416	142238	207765	214819	204676	245055	228178	165325	278701	213842	154234	224797	193047	172200	221145	290322	171530	184165	241994	364302	315294	334167	252733	229824	208713	128522	208444	181170	177211	210929
Q31MC6	2	2	63.36	0.141019	0.455229	2.3338	0.54984	Low light 1h	GL	30309	Q31MC6_SYNE7 Inositol monophosphate family protein OS=Synechococcus elongatus (strain PCC 7942) GN=Synpcc7942_1763 PE=4 SV=1	228526	237092	138959	416521	260079	230411	547702	226532	636724	445090	283067	650359	261321	466871	585837	305286	408196	525897	304440	338142	351111	200774	247596	384513	179548	220971	139665	528489	294061	249294	637896	222105	541500	402170	283993	548488	226255	401856
Q31S90	1	1	27.34	0.141247	0.455229	2.32777	0.54953	Low light 6h	High light	90160	Q31S90_SYNE7 TPR repeat OS=Synechococcus elongatus (strain PCC 7942) GN=Synpcc7942_0047 PE=4 SV=1	94535.3	83045.2	46249.5	71541.5	22401.9	15105.7	18234	84668.9	57202.2	54065.4	84362.8	57704.9	90079.8	73109.8	75977.8	91892.6	82933.4	50370.4	78765.2	69556.1	64031.8	94807.6	91268.9	67765	74274.5	77398.8	46484.4	90773.1	25329	16343.7	21236.7	83014.4	48647.3	48851.8	84638.5	48666.1	77992.2	62928.7
Q31PV3	8	8	761.32	0.142094	0.456718	3.49603	0.548381	Low light 2h	High light	17745	RS7_SYNE7 30S ribosomal protein S7 OS=Synechococcus elongatus (strain PCC 7942) GN=rpsG PE=3 SV=1	1.30396e+07	1.04321e+07	7.1087e+06	6.37731e+06	6.19743e+06	4.17185e+06	8.05354e+06	1.95686e+07	2.27462e+07	8.2921e+06	2.67094e+07	2.35452e+07	6.6897e+06	2.23038e+07	2.38464e+07	1.0625e+07	2.1864e+07	1.94643e+07	7.31103e+06	1.11998e+07	1.64236e+07	8.33992e+06	1.47339e+07	1.79814e+07	1.0245e+07	9.72278e+06	7.14481e+06	8.09164e+06	7.00719e+06	4.51374e+06	9.37977e+06	1.91862e+07	1.93444e+07	7.49249e+06	2.67967e+07	1.98571e+07	5.79202e+06	1.91978e+07
Q31MS1	4	3	269.9	0.142311	0.456718	13.8526	0.548087	Low light 2h	High light	18877	Q31MS1_SYNE7 Single-stranded nucleic acid binding R3H OS=Synechococcus elongatus (strain PCC 7942) GN=Synpcc7942_1618 PE=4 SV=1	210513	489234	602102	86183.5	81573.6	116522	95706.5	367015	1.01026e+06	146325	1.14871e+06	2.64297e+06	135371	378142	1.28671e+06	373885	656054	1.34937e+06	596136	956021	483434	355030	759465	1.00265e+06	165396	455971	605161	109351	92232.1	126072	111467	359843	859170	132215	1.15247e+06	2.22899e+06	117205	325483
Q8GJN0	4	4	189.15	0.143534	0.459438	2.16624	0.546437	GL	Low light 2h	57007	CHLB_SYNE7 Light-independent protochlorophyllide reductase subunit B OS=Synechococcus elongatus (strain PCC 7942) GN=chlB PE=3 SV=2	1.43688e+06	1.01654e+06	744896	809028	1.30823e+06	969072	338027	679986	1.34065e+06	428550	459457	588433	461191	470385	836217	416037	594375	648040	455428	528961	716399	529058	534715	1.00949e+06	1.12893e+06	947426	748680	1.02651e+06	1.47916e+06	1.04849e+06	393693	666698	1.14015e+06	387225	460959	496262	399304	404880
Q31KE9	26	25	1827.56	0.143763	0.459438	2.67716	0.546129	Low light 3h	High light	77203	PNP_SYNE7 Polyribonucleotide nucleotidyltransferase OS=Synechococcus elongatus (strain PCC 7942) GN=pnp PE=3 SV=1	1.82889e+07	1.20193e+07	8.76272e+06	1.06345e+07	1.20203e+07	9.68628e+06	9.09217e+06	2.13277e+07	3.19058e+07	1.37175e+07	2.31504e+07	3.74419e+07	1.2551e+07	2.97226e+07	4.4309e+07	2.13535e+07	3.17909e+07	3.31961e+07	1.50626e+07	2.30193e+07	2.56266e+07	1.6841e+07	1.91086e+07	3.31797e+07	1.43692e+07	1.1202e+07	8.80724e+06	1.34933e+07	1.35909e+07	1.04801e+07	1.05894e+07	2.09109e+07	2.71341e+07	1.23947e+07	2.32261e+07	3.15771e+07	1.08668e+07	2.55834e+07
P33171	29	28	3577.78	0.144955	0.462272	4.36456	0.544536	Low light 4h	High light	44220	EFTU_SYNE7 Elongation factor Tu OS=Synechococcus elongatus (strain PCC 7942) GN=tuf PE=3 SV=2	7.17261e+08	3.81652e+08	2.84284e+08	1.31869e+08	1.77096e+08	1.08552e+08	1.04281e+08	2.30172e+08	7.42345e+08	2.09491e+08	3.46086e+08	8.15118e+08	2.14476e+08	4.86058e+08	1.11135e+09	4.52107e+08	5.73195e+08	7.96977e+08	3.38676e+08	3.84693e+08	5.77152e+08	3.63906e+08	3.48734e+08	8.04007e+08	5.63538e+08	3.55703e+08	2.85728e+08	1.67318e+08	2.00236e+08	1.17448e+08	1.21453e+08	2.25674e+08	6.31325e+08	1.8929e+08	3.47217e+08	6.8744e+08	1.85695e+08	4.18371e+08
Q31NI1	2	2	123.62	0.146205	0.463579	2.11285	0.542876	Low light 2h	GL	30034	Q31NI1_SYNE7 Uncharacterized protein OS=Synechococcus elongatus (strain PCC 7942) GN=Synpcc7942_1358 PE=4 SV=1	171876	143434	120105	187384	214333	208603	149612	192840	368432	208771	298583	412615	226272	256513	415057	196105	266781	340306	186594	245673	278231	185719	203823	330994	135039	133682	120716	237756	242338	225699	174250	189072	313331	188639	299559	347984	195909	220792
Q31MN1	2	2	116.53	0.146319	0.463579	2.89387	0.542725	High light	GL	16518	Q31MN1_SYNE7 Uncharacterized protein OS=Synechococcus elongatus (strain PCC 7942) GN=Synpcc7942_1658 PE=4 SV=1	2.38979e+06	1.48356e+06	1.57422e+06	2.22842e+06	7.05418e+06	6.48194e+06	2.15597e+06	3.55097e+06	7.08153e+06	3.06052e+06	3.36256e+06	5.23147e+06	3.1823e+06	3.44185e+06	5.16929e+06	2.99134e+06	3.05623e+06	3.69978e+06	2.33547e+06	2.62442e+06	3.70491e+06	2.17245e+06	2.29473e+06	3.88611e+06	1.87761e+06	1.38269e+06	1.58222e+06	2.82745e+06	7.97588e+06	7.01316e+06	2.51101e+06	3.48158e+06	6.02246e+06	2.76539e+06	3.37355e+06	4.41202e+06	2.75527e+06	2.96255e+06
Q31MN7	1	1	36.44	0.146693	0.463579	3.08294	0.542232	High light	GL	60432	Q31MN7_SYNE7 Elongator protein 3/MiaB/NifB OS=Synechococcus elongatus (strain PCC 7942) GN=Synpcc7942_1652 PE=4 SV=1	137431	137931	96885.8	769221	235454	142944	189574	256584	224524	297806	297870	197604	360132	337466	196294	223832	234218	210655	207965	200966	271062	189464	178318	214390	107977	128553	97378	976001	266219	154659	220793	251570	190945	269088	298843	166652	311806	290471
Q31QJ7	1	1	52.67	0.147131	0.463579	3.27691	0.541654	High light	GL	65009	Q31QJ7_SYNE7 ATPase OS=Synechococcus elongatus (strain PCC 7942) GN=Synpcc7942_0640 PE=4 SV=1	25888.4	18546	16603.2	45779.8	79154	75080.8	30845	31000.3	87182.2	31202.8	40356.9	60058.2	18675.7	51466.8	70381	41780	38304.4	47442.7	30645.6	24855.4	48039.9	25286.1	32436.6	60314	20340	17285	16687.5	58086.3	89496.2	81233.9	35924.5	30394.6	74143.7	28193.9	40488.8	50650.8	16169.6	44299.6
Q31LS6	1	1	20.53	0.147181	0.463579	1.88863	0.541588	Low light 1h	Low light 2h	32976	Q31LS6_SYNE7 Uncharacterized protein OS=Synechococcus elongatus (strain PCC 7942) GN=Synpcc7942_1963 PE=4 SV=1	131512	132125	107421	284524	203172	193816	399922	172537	121769	147096	93574.9	126913	159550	148861	240326	113132	184903	157016	163255	83519.8	127532	107126	153847	165187	103326	123142	107967	361009	229719	209699	465780	169166	103558	132911	93880.7	107034	138140	128131
Q8GIS6	1	1	30.71	0.147207	0.463579	1.70441	0.541554	Low light 4h	Low light 1h	34760	Q8GIS6_SYNE7 Prolyl 4-hydroxylase, alpha subunit OS=Synechococcus elongatus (strain PCC 7942) GN=SEA0046 PE=4 SV=1	91428.1	58633.5	45370.2	48978.9	51672.3	44051.6	22056.5	31704.1	84287.4	69768.7	54247.7	66459.7	62565.9	79217.4	85168.7	82900.6	76123.5	76265.7	66623.6	59685.1	69543.3	75756	69435.8	53745.9	71833.3	54646.9	45600.7	62145.3	58423.8	47661.8	25688.7	31084.6	71681.8	63040.9	54425	56049.6	54170.3	68185.7
Q31QF9	3	3	109.63	0.147502	0.463579	3.82869	0.541166	Low light 3h	High light	23851	Q31QF9_SYNE7 3'-5' exonuclease OS=Synechococcus elongatus (strain PCC 7942) GN=Synpcc7942_0678 PE=4 SV=1	124625	194767	113324	110716	107093	81749.7	53000.7	167331	243807	140999	247248	405777	128792	534286	483838	157132	313756	325646	174688	399562	319604	109616	287245	279784	97915	181524	113900	140478	121085	88449.4	61728.7	164061	207345	127402	248056	342217	111510	459882
Q31KH4	5	4	227.32	0.148768	0.465912	2.29174	0.539509	Low light 3h	High light	56303	SYK_SYNE7 Lysine--tRNA ligase OS=Synechococcus elongatus (strain PCC 7942) GN=lysS PE=3 SV=1	641207	492861	279727	367468	554195	241541	366124	886636	789883	474529	1.08466e+06	913808	519648	1.07833e+06	1.06778e+06	592276	1.1032e+06	722483	530621	828431	708918	503410	503836	668031	503783	459351	281148	466249	626607	261336	426417	869310	671753	428770	1.0882e+06	770671	449917	928167
Q31MN2	1	1	22.74	0.148859	0.465912	3.40319	0.539391	GL	High light	8371	Q31MN2_SYNE7 Uncharacterized protein OS=Synechococcus elongatus (strain PCC 7942) GN=Synpcc7942_1657 PE=4 SV=1	1.08848e+06	525119	515758	57158.1	285483	283055	1.16897e+06	199305	434269	349416	130112	475701	325047	448509	604106	351359	405387	636152	499863	412708	588117	583015	433733	815918	855199	489416	518378	72523.2	322784	306253	1.36147e+06	195411	369323	315721	130537	401188	281430	386050
Q31PE0	19	14	1470.09	0.150365	0.469659	6.89354	0.537435	Low light 3h	High light	30392	Q31PE0_SYNE7 Phycobilisome rod linker polypeptide OS=Synechococcus elongatus (strain PCC 7942) GN=Synpcc7942_1049 PE=1 SV=1	1.66653e+08	1.89852e+08	1.63585e+08	4.22457e+07	3.0233e+07	2.94213e+07	1.485e+07	8.01319e+07	2.17768e+08	4.21249e+07	1.62744e+08	2.47272e+08	5.19314e+07	2.56821e+08	3.93699e+08	1.06232e+08	2.27736e+08	2.76254e+08	7.13208e+07	1.84997e+08	2.43578e+08	7.87561e+07	2.45786e+08	3.37782e+08	1.30936e+08	1.76944e+08	1.64416e+08	5.36021e+07	3.41832e+07	3.18324e+07	1.72954e+07	7.8566e+07	1.852e+08	3.80628e+07	1.63276e+08	2.0854e+08	4.49628e+07	2.21057e+08
Q31KK5	1	1	30.06	0.152019	0.473849	3.54849	0.535307	Low light 6h	High light	131067	Q31KK5_SYNE7 Pyruvate-flavodoxin oxidoreductase OS=Synechococcus elongatus (strain PCC 7942) GN=Synpcc7942_2384 PE=3 SV=1	598214	510682	244593	88147.9	206517	96421.8	85372.7	179393	349057	138109	156204	318197	120660	331072	579248	179817	529247	511049	256651	266245	471576	231987	337528	818254	470005	475960	245836	111844	233501	104324	99431.6	175887	296854	124791	156715	268355	104469	284967
Q8GJM7	1	1	67.49	0.152906	0.475353	3.12073	0.534172	High light	GL	22500	Q8GJM7_SYNE7 Putative uncharacterized protein SEN0012 OS=Synechococcus elongatus (strain PCC 7942) GN=SEN0012 PE=4 SV=1	111248	29745.1	35765.2	105576	218383	227655	101567	93414.4	179616	68425.5	132831	100377	24610.8	49298	125443	78878.1	55704.3	148324	76522.8	49636.1	140816	67808.6	111403	110425	87405.2	27722.7	35946.9	133957	246917	246312	118293	91588.9	152754	61827.2	133265	84654	21308.3	42432.8
Q31Q60	4	3	311.65	0.153127	0.475353	1.54151	0.533891	Low light 4h	High light	30808	FOLD_SYNE7 Bifunctional protein FolD OS=Synechococcus elongatus (strain PCC 7942) GN=folD PE=3 SV=1	6.46474e+06	5.7809e+06	3.96404e+06	5.14328e+06	2.89724e+06	3.02808e+06	3.4984e+06	3.95516e+06	4.78819e+06	4.10508e+06	4.99356e+06	5.10737e+06	3.72912e+06	6.25128e+06	6.34216e+06	4.9871e+06	6.24108e+06	5.83415e+06	4.2734e+06	5.1137e+06	5.08883e+06	4.99493e+06	5.05862e+06	6.5902e+06	5.07921e+06	5.38784e+06	3.98418e+06	6.52589e+06	3.27579e+06	3.27624e+06	4.0745e+06	3.87787e+06	4.0721e+06	3.70923e+06	5.00987e+06	4.30736e+06	3.22872e+06	5.38074e+06
Q31S07	6	6	366.56	0.154402	0.4771	2.57263	0.532273	GL	Low light 2h	20761	Q31S07_SYNE7 Uncharacterized protein OS=Synechococcus elongatus (strain PCC 7942) GN=Synpcc7942_0130 PE=4 SV=1	2.69228e+07	1.75175e+07	1.62396e+07	5.19334e+06	1.63975e+07	2.34124e+07	3.81898e+06	7.85983e+06	1.40325e+07	6.04569e+06	6.52672e+06	1.10143e+07	4.66616e+06	7.82309e+06	1.1577e+07	6.69276e+06	8.34616e+06	9.99077e+06	6.45776e+06	8.08781e+06	1.02955e+07	8.64748e+06	9.10045e+06	1.17261e+07	2.11527e+07	1.63264e+07	1.63221e+07	6.5894e+06	1.854e+07	2.53311e+07	4.44788e+06	7.70624e+06	1.19339e+07	5.4627e+06	6.54805e+06	9.28907e+06	4.04002e+06	6.73366e+06
Q31RG1	15	15	1539.33	0.154537	0.4771	5.11249	0.532102	Low light 3h	High light	17439	Q31RG1_SYNE7 Allophycocyanin, beta subunit OS=Synechococcus elongatus (strain PCC 7942) GN=Synpcc7942_0326 PE=1 SV=1	3.66451e+08	4.01448e+08	2.64719e+08	7.3542e+07	9.06617e+07	9.33633e+07	4.84011e+07	2.28211e+08	4.40297e+08	1.24212e+08	3.28658e+08	5.22113e+08	1.1897e+08	5.18922e+08	6.78918e+08	2.26427e+08	4.68371e+08	5.92684e+08	1.79011e+08	3.58302e+08	4.56043e+08	1.92074e+08	4.02912e+08	6.39301e+08	2.87913e+08	3.74153e+08	2.66064e+08	9.33114e+07	1.02508e+08	1.01015e+08	5.63716e+07	2.23751e+08	3.74449e+08	1.12234e+08	3.29732e+08	4.40331e+08	1.03006e+08	4.46658e+08
Q31L15	2	2	127.5	0.15477	0.4771	1.6446	0.531808	Low light 1h	High light	7645	RL29_SYNE7 50S ribosomal protein L29 OS=Synechococcus elongatus (strain PCC 7942) GN=rpmC PE=3 SV=1	1.9589e+06	1.44267e+06	1.64053e+06	1.39605e+06	1.59917e+06	1.91547e+06	2.25512e+06	2.14807e+06	3.67296e+06	1.90921e+06	2.73049e+06	3.07231e+06	1.7797e+06	2.05658e+06	2.87441e+06	1.76006e+06	2.28393e+06	2.60333e+06	1.24297e+06	1.4558e+06	2.43687e+06	1.56763e+06	1.29412e+06	2.47077e+06	1.53907e+06	1.34458e+06	1.64887e+06	1.77134e+06	1.80812e+06	2.07245e+06	2.62649e+06	2.10609e+06	3.12366e+06	1.72511e+06	2.73941e+06	2.59107e+06	1.54088e+06	1.77018e+06
Q31K73	1	1	34.77	0.155193	0.4771	3.86044	0.531275	High light	Low light 2h	9221	Q31K73_SYNE7 Uncharacterized protein OS=Synechococcus elongatus (strain PCC 7942) GN=Synpcc7942_2516 PE=4 SV=1	141209	110465	94380.2	31346.5	250000	186688	64127.1	96660.7	123114	41045.6	25683.1	54510	93117.2	71941.4	88713.8	70745	78619.2	87346.6	48758.5	95162.9	100270	107188	111509	148892	110945	102955	94859.7	39773	282665	201987	74687.4	94771.9	104702	37087.6	25767	45971.7	80621.9	61922.9
Q31PW3	14	14	764	0.155516	0.4771	2.19224	0.530868	Low light 3h	GL	95025	SYA_SYNE7 Alanine--tRNA ligase OS=Synechococcus elongatus (strain PCC 7942) GN=alaS PE=3 SV=2	2.92675e+06	2.49493e+06	1.53856e+06	5.25222e+06	3.65927e+06	2.39626e+06	2.68926e+06	4.33052e+06	6.82596e+06	3.55905e+06	4.43245e+06	6.59877e+06	3.24738e+06	5.46748e+06	6.54366e+06	3.97294e+06	5.65197e+06	4.15137e+06	2.81043e+06	4.34954e+06	3.11445e+06	3.26701e+06	2.57881e+06	4.56995e+06	2.29949e+06	2.3253e+06	1.54637e+06	6.6641e+06	4.13739e+06	2.59264e+06	3.13212e+06	4.24589e+06	5.80511e+06	3.21585e+06	4.44694e+06	5.56516e+06	2.81162e+06	4.70609e+06
Q31QP4	11	10	836.15	0.15592	0.4771	2.66556	0.530361	GL	High light	27715	Q31QP4_SYNE7 Uncharacterized protein OS=Synechococcus elongatus (strain PCC 7942) GN=Synpcc7942_0593 PE=4 SV=1	3.41224e+07	2.89455e+07	2.76816e+07	7.0405e+06	1.00146e+07	1.69902e+07	8.64761e+06	7.76088e+06	2.22117e+07	8.22144e+06	9.53317e+06	1.91455e+07	8.74831e+06	1.19602e+07	2.15539e+07	7.42336e+06	1.1559e+07	2.08461e+07	8.9383e+06	1.04674e+07	1.89388e+07	1.14794e+07	1.4437e+07	2.45933e+07	2.68093e+07	2.69775e+07	2.78223e+07	8.93311e+06	1.13231e+07	1.83826e+07	1.00717e+07	7.60922e+06	1.88898e+07	7.42864e+06	9.56433e+06	1.61466e+07	7.57439e+06	1.02947e+07
Q8KPU9	14	13	780.97	0.156414	0.4771	1.83577	0.529743	Low light 1h	GL	65354	SYR_SYNE7 Arginine--tRNA ligase OS=Synechococcus elongatus (strain PCC 7942) GN=argS PE=3 SV=2	3.41809e+06	3.96842e+06	3.04827e+06	4.63996e+06	3.94957e+06	3.16495e+06	4.33895e+06	6.79055e+06	8.02639e+06	4.34516e+06	6.60712e+06	7.54592e+06	3.34958e+06	6.49262e+06	8.26421e+06	4.27646e+06	6.23971e+06	6.53298e+06	3.78488e+06	5.4329e+06	5.40827e+06	3.88294e+06	4.69108e+06	5.74904e+06	2.68553e+06	3.6986e+06	3.06375e+06	5.88726e+06	4.46562e+06	3.42433e+06	5.05347e+06	6.65785e+06	6.82601e+06	3.92616e+06	6.62871e+06	6.36395e+06	2.9001e+06	5.58847e+06
Q31MA2	2	2	60.81	0.156652	0.4771	2.06634	0.529445	High light	Low light 5h	17825	Q31MA2_SYNE7 SUF system FeS assembly protein OS=Synechococcus elongatus (strain PCC 7942) GN=Synpcc7942_1787 PE=4 SV=1	641306	494231	1.83461e+06	1.3742e+06	1.35097e+06	759254	829221	1.1885e+06	865228	691188	1.14918e+06	698162	595034	697620	697895	475250	707196	708426	443748	531174	711360	483898	587006	669678	503861	460627	1.84394e+06	1.74361e+06	1.52749e+06	821477	965775	1.16527e+06	735830	624536	1.15294e+06	588804	515187	600471
Q31LM5	1	1	24.39	0.156742	0.4771	2.40345	0.529332	GL	Low light 1h	22381	Q31LM5_SYNE7 Uncharacterized protein OS=Synechococcus elongatus (strain PCC 7942) GN=Synpcc7942_2014 PE=4 SV=1	237373	266341	251516	185297	136398	185959	99716.5	157128	57383.1	187767	128235	66766.9	121333	148845	55711	188052	168047	66592.9	206208	167888	103270	146244	198762	141452	186499	248232	252794	235107	154220	201199	116138	154058	48801.2	169660	128654	56308.7	105052	128117
Q31PJ1	12	7	604.08	0.157096	0.4771	1.38316	0.52889	High light	Low light 1h	69280	Q31PJ1_SYNE7 ATP-dependent zinc metalloprotease FtsH OS=Synechococcus elongatus (strain PCC 7942) GN=ftsH PE=3 SV=1	1.147e+07	9.456e+06	9.07271e+06	7.25226e+06	1.06821e+07	1.29099e+07	6.2707e+06	8.0464e+06	7.98271e+06	9.48364e+06	7.05646e+06	8.01353e+06	8.20406e+06	8.27387e+06	7.92264e+06	9.18725e+06	7.76113e+06	6.9129e+06	9.48815e+06	8.11055e+06	8.09565e+06	1.03934e+07	9.0653e+06	9.50244e+06	9.01178e+06	8.81307e+06	9.1188e+06	9.20179e+06	1.20778e+07	1.39679e+07	7.30334e+06	7.88916e+06	6.78886e+06	8.56913e+06	7.07952e+06	6.75831e+06	7.10317e+06	7.12167e+06
Q31Q21	1	1	70.43	0.157147	0.4771	2.87362	0.528827	Low light 1h	GL	76986	Q31Q21_SYNE7 Diguanylate cyclase/phosphodiesterase OS=Synechococcus elongatus (strain PCC 7942) GN=Synpcc7942_0816 PE=4 SV=1	26134.3	16301.2	18593.6	52848.8	54273.5	35064.1	20719.2	52994.7	101660	40944.6	47157.1	60860.6	30868.1	42065.1	86375.3	43682.7	43654.5	55168.9	34769	34174.9	56572.4	17050	39450.6	38429.1	20533.2	15192.9	18688.1	67055.5	61364.8	37937.7	24131.2	51959.2	86456.6	36996.3	47311.2	51327.5	26725.9	36207.2
Q8KUU8	1	1	30.78	0.158067	0.478933	1.54999	0.527683	High light	Low light 4h	21211	Q8KUU8_SYNE7 ANL32 OS=Synechococcus elongatus (strain PCC 7942) GN=parA PE=4 SV=2	190549	153496	122062	212696	197226	144078	100740	132415	132956	124759	154745	112949	125968	149952	136420	122217	142802	92401.3	126961	197284	123279	127646	123738	137217	149710	143060	122682	269872	222995	155885	117329	129828	113072	112729	155251	95257.2	109064	129070
Q31QC3	2	1	138.67	0.159225	0.481481	15.1509	0.526251	High light	Low light 5h	62801	Q31QC3_SYNE7 Cell wall hydrolase/autolysin OS=Synechococcus elongatus (strain PCC 7942) GN=Synpcc7942_0714 PE=4 SV=1	25671.1	220166	240819	33109.2	219373	422307	29288	34450	2360.51	4495.45	71492.5	41347.2	2563.23	12597.8	38996.1	13463.1	80337.6	12850.3	17809.7	17079.9	9648.45	37706.1	5226.58	67571.3	20169.2	205197	242042	42009.5	248036	456917	34111.1	33776.8	2007.48	4061.95	71726.2	34870.6	2219.28	10843.5
Q31KX4	3	3	216.27	0.161636	0.486056	3.15417	0.523298	GL	High light	46116	PROA_SYNE7 Gamma-glutamyl phosphate reductase OS=Synechococcus elongatus (strain PCC 7942) GN=proA PE=3 SV=1	2.00874e+06	1.38083e+06	753466	377924	748867	186721	397300	674513	1.49271e+06	584267	774917	1.43373e+06	596592	811275	1.4888e+06	872800	1.11286e+06	1.52182e+06	710123	924506	1.11195e+06	876316	759858	1.68421e+06	1.57823e+06	1.28695e+06	757294	479517	846714	202023	462727	661332	1.26947e+06	527926	777449	1.20916e+06	516536	698298
Q31NN7	6	5	327.17	0.16168	0.486056	1.35638	0.523245	High light	GL	17323	Q31NN7_SYNE7 Universal stress protein OS=Synechococcus elongatus (strain PCC 7942) GN=Synpcc7942_1302 PE=3 SV=1	3.93635e+06	3.33822e+06	2.87521e+06	4.30723e+06	4.60894e+06	4.85077e+06	3.24984e+06	3.07306e+06	4.01776e+06	4.047e+06	4.05993e+06	4.24685e+06	3.97256e+06	3.89932e+06	5.55279e+06	4.29446e+06	4.41609e+06	4.03649e+06	4.06794e+06	3.41688e+06	5.17095e+06	3.97611e+06	3.24097e+06	4.79951e+06	3.09272e+06	3.11125e+06	2.88982e+06	5.46509e+06	5.21115e+06	5.24831e+06	3.78501e+06	3.01301e+06	3.41689e+06	3.65674e+06	4.0732e+06	3.58163e+06	3.43949e+06	3.35631e+06
Q31PZ1	8	8	420.29	0.161699	0.486056	2.36293	0.523222	GL	High light	41189	Q31PZ1_SYNE7 Twitching motility protein OS=Synechococcus elongatus (strain PCC 7942) GN=Synpcc7942_0847 PE=4 SV=1	3.91155e+06	3.31195e+06	2.80178e+06	1.14436e+06	1.82951e+06	1.26886e+06	845269	1.41692e+06	3.21376e+06	978393	2.14941e+06	3.2356e+06	1.28477e+06	2.29365e+06	3.14984e+06	2.03156e+06	2.45947e+06	2.96371e+06	2.38988e+06	2.35057e+06	2.48733e+06	2.51968e+06	2.79059e+06	3.33889e+06	3.07323e+06	3.08676e+06	2.81601e+06	1.45199e+06	2.06855e+06	1.37285e+06	984465	1.38923e+06	2.73312e+06	884046	2.15644e+06	2.72878e+06	1.11237e+06	1.97424e+06
Q31M90	1	1	65.36	0.162102	0.486147	4.31988	0.522732	GL	Low light 3h	36697	Q31M90_SYNE7 Hydrogenase expression/formation protein HypE OS=Synechococcus elongatus (strain PCC 7942) GN=Synpcc7942_1799 PE=4 SV=1	528373	198550	458015	155335	143827	166254	297364	169391	55496.8	220680	101107	71603.8	105707	68443.6	100148	185216	82826	63323.1	258355	162194	112751	232300	158854	48591.4	415132	185050	460342	197092	162619	179879	346333	166081	47197.1	199400	101437	60388	91522.3	58912.3
Q31NP4	10	10	650.87	0.163038	0.486147	1.70522	0.521598	GL	Low light 1h	52310	Q31NP4_SYNE7 Phospholipid/glycerol acyltransferase OS=Synechococcus elongatus (strain PCC 7942) GN=Synpcc7942_1295 PE=4 SV=1	7.86359e+06	7.23464e+06	5.85931e+06	3.95592e+06	5.20466e+06	5.95037e+06	3.34776e+06	3.40654e+06	5.53592e+06	3.68825e+06	4.25027e+06	5.76233e+06	3.75366e+06	4.24257e+06	6.32692e+06	4.48037e+06	4.60568e+06	6.14254e+06	4.29232e+06	4.68322e+06	5.75499e+06	5.37025e+06	4.74498e+06	7.19833e+06	6.17827e+06	6.74274e+06	5.88908e+06	5.01934e+06	5.8847e+06	6.43802e+06	3.89906e+06	3.33997e+06	4.708e+06	3.33259e+06	4.26416e+06	4.85973e+06	3.24996e+06	3.65176e+06
Q9R6W2	19	19	1628.84	0.163253	0.486147	5.42039	0.521338	Low light 3h	GL	37195	Q9R6W2_SYNE7 Glyceraldehyde-3-phosphate dehydrogenase OS=Synechococcus elongatus (strain PCC 7942) GN=gap2 PE=1 SV=1	9.37858e+06	7.76024e+06	6.03713e+06	4.8379e+07	1.33661e+07	1.04644e+07	9.82371e+06	2.43744e+07	5.12378e+07	1.64284e+07	3.95363e+07	5.83657e+07	1.29667e+07	4.40594e+07	6.85966e+07	1.92268e+07	3.7846e+07	3.96903e+07	1.316e+07	2.14551e+07	3.03073e+07	1.01713e+07	1.84888e+07	3.14922e+07	7.36857e+06	7.23261e+06	6.0678e+06	6.13841e+07	1.51125e+07	1.1322e+07	1.14414e+07	2.38981e+07	4.3575e+07	1.48442e+07	3.96655e+07	4.92234e+07	1.12267e+07	3.79238e+07
Q31MH0	18	17	1231.49	0.16331	0.486147	2.43547	0.521269	Low light 3h	High light	52546	Q31MH0_SYNE7 Isocitrate dehydrogenase [NADP] OS=Synechococcus elongatus (strain PCC 7942) GN=Synpcc7942_1719 PE=3 SV=1	1.45431e+07	1.15243e+07	7.26799e+06	1.97764e+07	6.27473e+06	5.8357e+06	6.54411e+06	8.61763e+06	1.94168e+07	9.01372e+06	1.56232e+07	2.89536e+07	1.23325e+07	2.61118e+07	3.92153e+07	1.70358e+07	2.5709e+07	2.98189e+07	1.33255e+07	2.01815e+07	2.27711e+07	1.28524e+07	1.61301e+07	2.80003e+07	1.14262e+07	1.07407e+07	7.30492e+06	2.50927e+07	7.09459e+06	6.31396e+06	7.62178e+06	8.44923e+06	1.65129e+07	8.14452e+06	1.56742e+07	2.44183e+07	1.06777e+07	2.24756e+07
Q6VYY4	4	4	173.02	0.16333	0.486147	1.50375	0.521245	Low light 3h	Low light 1h	78313	Q6VYY4_SYNE7 Na+/H+ antiporter OS=Synechococcus elongatus (strain PCC 7942) GN=NaH1 PE=4 SV=1	1.98745e+06	1.53542e+06	1.50671e+06	1.07107e+06	1.24277e+06	1.32552e+06	975425	1.58751e+06	1.0563e+06	1.19305e+06	1.46599e+06	1.33487e+06	2.19801e+06	1.58701e+06	1.65739e+06	1.3791e+06	1.74085e+06	1.24214e+06	1.37494e+06	1.08952e+06	1.80816e+06	1.42871e+06	1.20761e+06	1.8394e+06	1.5615e+06	1.43102e+06	1.51437e+06	1.359e+06	1.40515e+06	1.43415e+06	1.13606e+06	1.55648e+06	898323	1.07801e+06	1.47078e+06	1.12578e+06	1.90306e+06	1.36601e+06
Q31LI0	1	1	30.9	0.16436	0.488256	2.33091	0.520005	High light	Low light 3h	21048	SEPF_SYNE7 Cell division protein SepF OS=Synechococcus elongatus (strain PCC 7942) GN=sepF PE=1 SV=1	2.40074e+06	2.57393e+06	2.53229e+06	5.67635e+06	3.94842e+06	3.81598e+06	3.55321e+06	3.12006e+06	1.65491e+06	4.58756e+06	2.16754e+06	1.43964e+06	2.13432e+06	2.18893e+06	1.44307e+06	2.84678e+06	2.01985e+06	1.62033e+06	3.36949e+06	1.90574e+06	1.98146e+06	3.28272e+06	2.46945e+06	2.09846e+06	1.88622e+06	2.39892e+06	2.54515e+06	7.20225e+06	4.46433e+06	4.12872e+06	4.13834e+06	3.05909e+06	1.40741e+06	4.14518e+06	2.17462e+06	1.21414e+06	1.84792e+06	1.8841e+06
Q31ME1	3	3	105.42	0.165092	0.489473	1.61538	0.519128	High light	GL	29504	Q31ME1_SYNE7 Uncharacterized protein OS=Synechococcus elongatus (strain PCC 7942) GN=Synpcc7942_1748 PE=4 SV=1	991463	971850	1.0563e+06	1.19229e+06	1.68408e+06	2.00144e+06	745045	1.07889e+06	1.29438e+06	1.23314e+06	943508	1.27467e+06	1.29767e+06	958523	1.57301e+06	1.16667e+06	1.00955e+06	1.22731e+06	1.07581e+06	954378	1.14839e+06	1.15933e+06	913682	1.36042e+06	778973	905772	1.06166e+06	1.5128e+06	1.90412e+06	2.16547e+06	867737	1.0578e+06	1.1008e+06	1.11423e+06	946592	1.07501e+06	1.12353e+06	825041
Q31RC5	2	2	91.28	0.165817	0.489862	1.53064	0.518263	High light	Low light 2h	22987	Q31RC5_SYNE7 Uncharacterized protein OS=Synechococcus elongatus (strain PCC 7942) GN=Synpcc7942_0362 PE=4 SV=1	2.85171e+06	2.20746e+06	2.09052e+06	1.87331e+06	2.62786e+06	3.43278e+06	1.22581e+06	2.038e+06	2.14295e+06	1.56699e+06	1.72938e+06	1.88705e+06	1.68941e+06	1.70017e+06	2.1597e+06	1.69329e+06	1.78948e+06	1.99075e+06	1.62939e+06	1.92415e+06	2.01847e+06	1.88073e+06	1.76351e+06	2.45061e+06	2.24053e+06	2.05737e+06	2.10114e+06	2.37689e+06	2.97121e+06	3.71411e+06	1.42768e+06	1.99817e+06	1.82247e+06	1.41588e+06	1.73504e+06	1.59146e+06	1.46271e+06	1.4634e+06
Q31QS0	3	3	112.88	0.165869	0.489862	1.64926	0.518201	High light	Low light 2h	50468	Q31QS0_SYNE7 Uncharacterized protein OS=Synechococcus elongatus (strain PCC 7942) GN=Synpcc7942_0567 PE=4 SV=1	1.03184e+06	597440	629832	1.2683e+06	1.04445e+06	992389	1.18615e+06	701010	756904	738812	516871	748324	874120	695805	941782	663822	681371	728830	619526	631060	808211	670555	571608	1.05874e+06	810699	556819	633032	1.60924e+06	1.18091e+06	1.07372e+06	1.38148e+06	687311	643706	667568	518560	631108	756823	598908
Q54761	3	3	142.78	0.166809	0.491682	2.1551	0.517084	Low light 2h	GL	16943	Q54761_SYNE7 Biotin carboxyl carrier protein OS=Synechococcus elongatus (strain PCC 7942) GN=accB PE=4 SV=1	5.63581e+06	3.25758e+06	2.03843e+06	4.90516e+06	4.18656e+06	3.84895e+06	3.86786e+06	7.92477e+06	1.00906e+07	4.72218e+06	8.94464e+06	9.89235e+06	4.13154e+06	7.20012e+06	8.37436e+06	5.54049e+06	7.47597e+06	7.19986e+06	4.63105e+06	4.85395e+06	6.79112e+06	5.50512e+06	4.10955e+06	7.474e+06	4.42794e+06	3.03609e+06	2.04878e+06	6.22376e+06	4.73357e+06	4.16438e+06	4.50481e+06	7.76991e+06	8.58151e+06	4.26682e+06	8.97387e+06	8.34283e+06	3.57713e+06	6.19745e+06
Q8KPP3	2	2	164.52	0.167298	0.491868	4.02879	0.516506	GL	Low light 1h	9328	PSBE_SYNE7 Cytochrome b559 subunit alpha OS=Synechococcus elongatus (strain PCC 7942) OX=1140 GN=psbE PE=3 SV=1	891251	1.25865e+06	1.60032e+06	329610	413632	216918	195550	251827	483478	202106	275081	1.40031e+06	454879	405420	1.98637e+06	500125	491677	1.43059e+06	247304	698014	592534	403016	849918	1.6544e+06	700238	1.17307e+06	1.60845e+06	418215	467677	234695	227752	246906	411172	182617	275980	1.18097e+06	393839	348962
P14788	2	2	159.98	0.16752	0.491868	3.0728	0.516242	Low light 1h	GL	38452	CYSA_SYNE7 Sulfate/thiosulfate import ATP-binding protein CysA OS=Synechococcus elongatus (strain PCC 7942) GN=cysA PE=2 SV=1	297657	148591	246456	176463	512865	334941	820660	530616	777265	501136	192583	631576	289902	324900	706102	284511	293884	423064	184676	298393	349378	230924	252872	642376	233863	138488	247708	223900	579876	362391	955804	520247	661022	452812	193213	532648	251001	279655
Q31KU4	2	2	49.55	0.16801	0.492354	1.34982	0.515665	High light	Low light 2h	40777	Q31KU4_SYNE7 Uncharacterized protein OS=Synechococcus elongatus (strain PCC 7942) GN=Synpcc7942_2295 PE=4 SV=1	818409	624439	644291	703524	744795	787458	661795	636198	510469	673213	465888	517252	789394	575182	583780	586614	535990	539604	713525	525172	661438	687069	566751	601908	643008	581982	647565	892644	842110	851992	770778	623766	434126	608295	467411	436231	683466	495083
Q31S20	1	1	28.28	0.169085	0.494549	2.74882	0.514401	Low light 1h	Low light 3h	51142	Q31S20_SYNE7 Thiol methyltransferase 1-like OS=Synechococcus elongatus (strain PCC 7942) GN=Synpcc7942_0117 PE=4 SV=1	171264	136509	148284	191081	156366	132502	553054	169662	136849	155712	83106.6	99065.5	43982.6	121892	146828	137841	137226	131041	108238	123307	113056	158652	154751	167870	134559	127227	149037	242447	176796	143361	644129	166347	116382	140696	83378.2	83548.1	38080.7	104918
Q31MV9	4	4	265.92	0.170483	0.497246	1.56931	0.512768	GL	Low light 2h	15765	Q31MV9_SYNE7 Uncharacterized protein OS=Synechococcus elongatus (strain PCC 7942) GN=Synpcc7942_1580 PE=4 SV=1	5.62935e+06	3.82619e+06	4.02257e+06	2.11574e+06	3.24274e+06	3.57526e+06	2.27633e+06	2.50146e+06	3.90241e+06	2.18159e+06	2.83555e+06	3.57141e+06	2.65159e+06	3.3375e+06	3.80168e+06	3.22028e+06	3.84319e+06	4.35451e+06	3.27681e+06	3.2203e+06	4.09365e+06	3.51785e+06	3.28199e+06	4.98359e+06	4.42287e+06	3.56604e+06	4.04301e+06	2.68449e+06	3.66644e+06	3.86826e+06	2.65119e+06	2.45258e+06	3.31879e+06	1.97122e+06	2.84481e+06	3.01199e+06	2.29577e+06	2.87273e+06
Q31QQ7	3	2	142.37	0.170662	0.497246	2.12223	0.51256	GL	High light	66938	Q31QQ7_SYNE7 Peptidoglycan glycosyltransferase OS=Synechococcus elongatus (strain PCC 7942) GN=Synpcc7942_0580 PE=4 SV=1	367886	486925	662367	192919	238676	283302	249883	176845	508546	229428	336223	443678	252067	260609	413407	273671	365282	406412	332936	311913	271520	370278	474565	345902	289041	453818	665733	244779	269862	306520	291032	173389	432491	207305	337322	374181	218242	224317
Q31L87	12	11	747.75	0.172064	0.498689	2.83786	0.510936	Low light 3h	GL	46287	Q31L87_SYNE7 Uncharacterized protein OS=Synechococcus elongatus (strain PCC 7942) GN=Synpcc7942_2152 PE=4 SV=1	3.04706e+06	1.84892e+06	1.43842e+06	2.63264e+06	3.68798e+06	8.65046e+06	3.03155e+06	2.94674e+06	8.49885e+06	4.44901e+06	3.88591e+06	8.17001e+06	4.16127e+06	4.85794e+06	8.95693e+06	4.39351e+06	5.21682e+06	7.81062e+06	3.26305e+06	4.46623e+06	5.55466e+06	3.33862e+06	4.12893e+06	7.2587e+06	2.39401e+06	1.72321e+06	1.44573e+06	3.34035e+06	4.16985e+06	9.35939e+06	3.53078e+06	2.88916e+06	7.22781e+06	4.01999e+06	3.89861e+06	6.89028e+06	3.60287e+06	4.18143e+06
Q31R24	2	1	87.8	0.172106	0.498689	2.13041	0.510886	GL	Low light 2h	18923	Q31R24_SYNE7 Protein tyrosine phosphatase OS=Synechococcus elongatus (strain PCC 7942) GN=Synpcc7942_0463 PE=4 SV=1	1.19992e+06	803623	584274	840285	959119	656756	173371	517554	827777	293651	315253	605799	841718	454102	549418	411375	568729	540912	277593	345166	629690	425327	565499	386676	942754	748983	587243	1.06617e+06	1.08444e+06	710580	201921	507440	703979	265334	316284	510908	728769	390865
Q31PD9	19	16	1882.24	0.172143	0.498689	20.1442	0.510844	Low light 3h	High light	31736	Q31PD9_SYNE7 Phycobilisome rod linker polypeptide OS=Synechococcus elongatus (strain PCC 7942) GN=Synpcc7942_1050 PE=4 SV=1	8.21265e+07	1.3924e+08	1.12503e+08	1.08238e+07	1.56224e+07	1.61188e+07	1.11972e+07	5.03332e+07	2.91228e+08	2.13092e+07	1.2747e+08	4.17257e+08	2.66164e+07	2.17005e+08	6.13818e+08	8.16104e+07	2.31521e+08	3.80517e+08	4.96679e+07	1.46714e+08	2.44644e+08	4.9513e+07	2.06087e+08	4.33432e+08	6.45251e+07	1.29773e+08	1.13075e+08	1.37334e+07	1.76636e+07	1.74398e+07	1.30411e+07	4.93497e+07	2.47674e+08	1.92544e+07	1.27886e+08	3.51899e+08	2.30448e+07	1.86785e+08
Q31M17	2	2	86.44	0.172804	0.49965	1.48706	0.510082	High light	Low light 4h	54137	Q31M17_SYNE7 Histidine kinase OS=Synechococcus elongatus (strain PCC 7942) GN=Synpcc7942_1872 PE=4 SV=1	485891	276772	310336	391950	482929	467319	460894	327707	281364	277940	319501	344312	344102	305583	400200	298522	306567	297495	276274	292495	352287	338366	354157	431266	381755	257954	311913	497313	546029	505618	536792	321303	239285	251138	320546	290379	297927	263028
Q31QQ0	8	6	381.24	0.173628	0.501078	1.91769	0.509136	Low light 3h	GL	103267	Q31QQ0_SYNE7 Valine--tRNA ligase OS=Synechococcus elongatus (strain PCC 7942) GN=valS PE=3 SV=1	1.05824e+06	901778	866723	1.72684e+06	993470	814323	814617	1.13987e+06	1.86997e+06	1.13452e+06	1.59215e+06	1.77326e+06	1.21928e+06	2.00514e+06	2.19637e+06	1.29827e+06	1.77418e+06	1.27724e+06	926028	930655	1.2663e+06	981996	1.06258e+06	1.42797e+06	831436	840464	871126	2.19104e+06	1.12328e+06	881059	948766	1.11759e+06	1.59031e+06	1.02512e+06	1.59735e+06	1.4955e+06	1.05567e+06	1.72591e+06
Q31P96	4	4	290.86	0.174937	0.503709	2.33272	0.50764	Low light 3h	High light	40756	ANMK_SYNE7 Anhydro-N-acetylmuramic acid kinase OS=Synechococcus elongatus (strain PCC 7942) GN=anmK PE=3 SV=1	905984	945889	639406	1.1174e+06	431365	335619	567387	658360	1.07538e+06	689643	946752	1.59499e+06	651232	1.50236e+06	2.24215e+06	1.03071e+06	1.65408e+06	1.70954e+06	791429	1.28068e+06	1.71903e+06	898911	1.07161e+06	2.06553e+06	711813	881577	642655	1.41777e+06	487727	363124	660823	645495	914555	623141	949846	1.34515e+06	563844	1.29314e+06
Q31QM5	4	4	299.57	0.175203	0.503709	3.46525	0.507337	Low light 2h	High light	43391	Q31QM5_SYNE7 Citrate synthase OS=Synechococcus elongatus (strain PCC 7942) GN=Synpcc7942_0612 PE=3 SV=1	602190	562817	552550	642623	423993	367543	484742	1.42511e+06	1.47985e+06	639953	2.1336e+06	2.19616e+06	494982	920969	1.89789e+06	706773	960392	1.66279e+06	796153	859618	943626	631576	910600	1.35511e+06	473129	524550	555357	815371	479392	397664	564568	1.39726e+06	1.25853e+06	578242	2.14057e+06	1.85216e+06	428562	792716
Q31NM3	1	1	70.44	0.176116	0.505377	4.31593	0.5063	Low light 6h	High light	37308	Q31NM3_SYNE7 Mn transporter MntC OS=Synechococcus elongatus (strain PCC 7942) GN=Synpcc7942_1316 PE=3 SV=1	94015.9	44325.5	33612.4	10386	22281.2	11219.8	9144.97	1269.13	62884.8	5296.21	11461.7	89122.1	11842.8	36033.2	78970.2	39869.3	86697.7	47539.5	38729.2	55016	78458.5	40177	63226	86010.2	73866.4	41311.8	33783.2	13177.9	25192.5	12139.3	10650.9	1244.33	53480.1	4785.5	11499.2	75162.2	10253.6	31015.2
Q31LF3	3	3	229.65	0.177203	0.507537	2.44337	0.505073	GL	Low light 1h	7499	Q31LF3_SYNE7 Uncharacterized protein OS=Synechococcus elongatus (strain PCC 7942) GN=Synpcc7942_2086 PE=4 SV=1	2.57312e+07	2.02623e+07	2.12061e+07	6.30916e+06	1.82349e+07	1.74769e+07	4.91098e+06	8.29999e+06	1.42919e+07	6.89938e+06	9.43355e+06	1.25301e+07	7.0236e+06	1.16768e+07	1.53979e+07	8.01007e+06	1.37256e+07	1.54193e+07	9.05218e+06	1.11645e+07	1.75282e+07	1.08674e+07	1.41464e+07	2.27628e+07	2.02165e+07	1.88847e+07	2.13139e+07	8.00518e+06	2.06175e+07	1.89091e+07	5.7197e+06	8.1378e+06	1.21545e+07	6.23407e+06	9.46438e+06	1.05674e+07	6.08111e+06	1.00507e+07
Q31KN0	5	5	414.16	0.179887	0.514255	1.37659	0.502068	Low light 2h	GL	47419	Q31KN0_SYNE7 Na+/H+ antiporter OS=Synechococcus elongatus (strain PCC 7942) GN=Synpcc7942_2359 PE=4 SV=1	8.86084e+06	1.40208e+07	1.13179e+07	1.34336e+07	1.61979e+07	1.48163e+07	1.11267e+07	1.50004e+07	1.49884e+07	1.50055e+07	1.63027e+07	1.57704e+07	1.08371e+07	1.31078e+07	1.44758e+07	1.43753e+07	1.26149e+07	1.25829e+07	1.58292e+07	1.1379e+07	1.06925e+07	1.01968e+07	1.06826e+07	1.37441e+07	6.96179e+06	1.30675e+07	1.13754e+07	1.70447e+07	1.83143e+07	1.60306e+07	1.29591e+07	1.47073e+07	1.27469e+07	1.35585e+07	1.6356e+07	1.33001e+07	9.38288e+06	1.12824e+07
Q31KU2	17	14	1189	0.181255	0.51719	2.31962	0.500551	High light	Low light 5h	43792	Q31KU2_SYNE7 Transaldolase OS=Synechococcus elongatus (strain PCC 7942) GN=tal PE=3 SV=1	2.35678e+07	3.80573e+07	2.07904e+07	6.65076e+07	2.30406e+07	2.02703e+07	1.11388e+07	2.0377e+07	2.78758e+07	1.48828e+07	1.29215e+07	2.02703e+07	1.15445e+07	1.6238e+07	2.25941e+07	1.52491e+07	1.77633e+07	1.94605e+07	1.49336e+07	1.69167e+07	1.54929e+07	1.68433e+07	1.91296e+07	2.10934e+07	1.85167e+07	3.54697e+07	2.0896e+07	8.4386e+07	2.60511e+07	2.19316e+07	1.29731e+07	1.99788e+07	2.37069e+07	1.34476e+07	1.29637e+07	1.70952e+07	9.99532e+06	1.39767e+07
Q31P44	3	3	156.04	0.181671	0.517405	1.94137	0.500092	Low light 3h	High light	12114	Q31P44_SYNE7 Glutaredoxin OS=Synechococcus elongatus (strain PCC 7942) GN=Synpcc7942_1145 PE=3 SV=1	2.29891e+07	2.6684e+07	1.48674e+07	1.49109e+07	2.03768e+07	1.158e+07	1.44927e+07	1.87994e+07	2.09017e+07	1.6355e+07	2.9881e+07	2.19632e+07	3.23141e+07	3.82191e+07	2.04541e+07	1.34818e+07	2.58758e+07	2.36161e+07	2.10021e+07	1.39145e+07	1.66754e+07	1.98917e+07	2.30477e+07	2.769e+07	1.80621e+07	2.48697e+07	1.49429e+07	1.89192e+07	2.30392e+07	1.2529e+07	1.68794e+07	1.8432e+07	1.77758e+07	1.47779e+07	2.99786e+07	1.85229e+07	2.79779e+07	3.28967e+07
Q31L27	1	1	29.64	0.18282	0.519459	1.89756	0.498828	Low light 1h	Low light 6h	4533	RL36_SYNE7 50S ribosomal protein L36 OS=Synechococcus elongatus (strain PCC 7942) GN=rpmJ PE=3 SV=1	198286	165440	314288	453732	322045	230058	499761	338790	271035	215214	302257	238088	326622	227948	279829	287369	332008	204798	216087	315568	255192	263978	185906	134858	155790	154192	315885	575703	364123	248912	582060	332169	230500	194460	303244	200794	282793	196205
Q31KV8	4	3	236.19	0.183194	0.519459	1.7461	0.498419	GL	Low light 5h	35378	Q31KV8_SYNE7 Uncharacterized protein OS=Synechococcus elongatus (strain PCC 7942) GN=Synpcc7942_2281 PE=4 SV=1	1.39341e+06	2.26689e+06	1.14332e+06	1.71608e+06	1.50833e+06	1.33309e+06	984204	1.24208e+06	1.79909e+06	869342	1.27893e+06	1.42978e+06	967398	1.19687e+06	1.42972e+06	1.0116e+06	1.28625e+06	1.24621e+06	924068	826548	1.00044e+06	1.18967e+06	1.11866e+06	1.44852e+06	1.09477e+06	2.11276e+06	1.14912e+06	2.1774e+06	1.70541e+06	1.44234e+06	1.14628e+06	1.21781e+06	1.53003e+06	785511	1.28311e+06	1.20582e+06	837585	1.0302e+06
Q31S44	5	5	345.85	0.183419	0.519459	2.08657	0.498172	Low light 3h	GL	23463	Q31S44_SYNE7 Thymidylate kinase OS=Synechococcus elongatus (strain PCC 7942) GN=tmk PE=3 SV=1	1.37344e+06	1.44135e+06	1.30788e+06	2.35352e+06	1.08901e+06	1.28095e+06	2.05897e+06	2.01428e+06	3.33852e+06	1.67551e+06	1.92942e+06	3.04879e+06	2.63775e+06	2.36658e+06	3.59791e+06	1.4825e+06	2.10581e+06	3.31966e+06	1.51539e+06	1.50885e+06	2.36431e+06	1.29071e+06	1.90959e+06	3.20591e+06	1.07908e+06	1.34335e+06	1.31452e+06	2.98619e+06	1.2313e+06	1.38593e+06	2.39803e+06	1.97492e+06	2.83923e+06	1.51394e+06	1.93573e+06	2.57123e+06	2.28379e+06	2.03701e+06
Q31LM6	4	4	128.62	0.183763	0.519464	1.67229	0.497796	Low light 6h	Low light 1h	19498	Q31LM6_SYNE7 Uncharacterized protein OS=Synechococcus elongatus (strain PCC 7942) GN=Synpcc7942_2013 PE=4 SV=1	1.40147e+06	1.52055e+06	1.04972e+06	1.00067e+06	1.05369e+06	1.09309e+06	795081	879592	1.06065e+06	858295	1.34264e+06	1.14549e+06	616514	1.24357e+06	1.23293e+06	1.00245e+06	1.10986e+06	1.56956e+06	1.00614e+06	927493	1.23679e+06	1.86181e+06	1.34378e+06	1.36867e+06	1.10111e+06	1.41716e+06	1.05505e+06	1.26967e+06	1.19137e+06	1.18267e+06	926012	862404	902025	775529	1.34703e+06	966063	533785	1.07039e+06
Q31ND3	5	5	279.18	0.184891	0.52168	5.7962	0.496567	High light	GL	40391	Q31ND3_SYNE7 ATPase OS=Synechococcus elongatus (strain PCC 7942) GN=Synpcc7942_1406 PE=3 SV=1	869661	665910	869391	1.46163e+06	5.88967e+06	6.58834e+06	529513	2.06084e+06	4.11172e+06	1.158e+06	1.64824e+06	3.21789e+06	802343	1.53193e+06	3.06149e+06	1.358e+06	1.84129e+06	2.30359e+06	998773	1.16201e+06	1.71607e+06	916193	990873	2.07937e+06	683276	620634	873808	1.85454e+06	6.65922e+06	7.12828e+06	616711	2.02057e+06	3.49679e+06	1.04634e+06	1.65363e+06	2.71385e+06	694678	1.3186e+06
Q31S21	2	2	98.42	0.185558	0.521966	4.84946	0.495843	GL	High light	35451	Q31S21_SYNE7 Fructokinase OS=Synechococcus elongatus (strain PCC 7942) GN=Synpcc7942_0116 PE=4 SV=1	1.21753e+06	1.03324e+06	859754	225270	269568	146579	57371.5	464126	884629	199851	388875	979610	156508	769766	1.18856e+06	761338	787738	796884	346439	728082	769685	597092	755185	1.25291e+06	956590	962988	864122	285827	304790	158592	66819.2	455056	752329	180579	390146	826166	135506	662570
Q31R84	1	1	122.09	0.185679	0.521966	1.6993	0.495711	GL	Low light 1h	6419	Q31R84_SYNE7 Uncharacterized protein OS=Synechococcus elongatus (strain PCC 7942) GN=Synpcc7942_0403 PE=4 SV=1	2.17028e+06	1.468e+06	1.67861e+06	889670	1.7801e+06	1.63284e+06	658358	1.03836e+06	1.43217e+06	1.02379e+06	1.03158e+06	1.22483e+06	1.14617e+06	1.27397e+06	1.6992e+06	1.24352e+06	1.21e+06	1.51441e+06	1.42623e+06	1.04697e+06	1.56319e+06	1.49079e+06	1.37852e+06	2.07506e+06	1.70515e+06	1.36819e+06	1.68714e+06	1.12883e+06	2.01269e+06	1.76666e+06	766774	1.01807e+06	1.21798e+06	925069	1.03495e+06	1.03297e+06	992370	1.09656e+06
Q31Q29	18	18	1022.29	0.188043	0.524831	1.93788	0.493166	High light	Low light 5h	81728	Q31Q29_SYNE7 HAD-superfamily hydrolase subfamily IIB OS=Synechococcus elongatus (strain PCC 7942) GN=Synpcc7942_0808 PE=4 SV=1	1.1082e+07	8.78594e+06	6.63196e+06	1.16376e+07	1.57043e+07	1.04322e+07	5.96065e+06	1.12423e+07	1.59929e+07	8.37916e+06	1.01929e+07	1.37872e+07	5.66761e+06	8.27346e+06	1.33299e+07	8.92662e+06	8.43509e+06	9.25724e+06	6.21821e+06	5.67198e+06	7.60226e+06	6.27206e+06	5.5403e+06	9.00747e+06	8.70692e+06	8.18857e+06	6.66565e+06	1.4766e+07	1.77562e+07	1.12872e+07	6.94223e+06	1.10226e+07	1.36011e+07	7.57116e+06	1.02262e+07	1.16276e+07	4.90708e+06	7.12131e+06
Q31QZ8	2	2	58.35	0.188087	0.524831	2.46736	0.493119	Low light 6h	Low light 1h	51129	Q31QZ8_SYNE7 Aldehyde dehydrogenase OS=Synechococcus elongatus (strain PCC 7942) GN=Synpcc7942_0489 PE=3 SV=1	317576	224184	234224	107093	230658	198713	57690	112590	217131	164067	146111	271708	133981	234054	353862	201590	242034	323504	146469	270304	267023	205421	278222	472238	249514	208941	235414	135882	260795	214998	67190.3	110390	184658	148246	146589	229148	116002	201460
P35086	1	1	99.92	0.188152	0.524831	28.9111	0.493049	Low light 6h	High light	14419	Y2126_SYNE7 Uncharacterized protein Synpcc7942_2126 OS=Synechococcus elongatus (strain PCC 7942) GN=Synpcc7942_2126 PE=4 SV=1	89981	281041	362510	434.381	15020.2	19100.3	37275.5	0	18342.3	13675.7	0	44319.8	0	52.9254	37671.7	35470.5	14417.6	100638	540608	105327	3637.15	696945	193146	108927	70696.3	261933	364351	551.15	16982.8	20665.6	43413.9	0	15599.2	12356.9	0	37377.7	0	45.5551
Q31R52	1	1	19.48	0.188179	0.524831	1.76941	0.49302	High light	GL	27941	Q31R52_SYNE7 Uncharacterized protein OS=Synechococcus elongatus (strain PCC 7942) GN=Synpcc7942_0435 PE=4 SV=1	98636.6	69749	86112.5	113874	139749	196690	91692.1	68138	133654	100825	96569.5	130940	86024.6	116061	145905	124366	102951	143761	91844.3	139397	143424	113108	111945	146628	77496.9	65006.7	86550	144485	158009	212809	106792	66806.5	113666	91102.2	96885.1	110430	74481.1	99898.2
Q8KPR0	1	1	54.46	0.188427	0.524831	5.82534	0.492755	Low light 3h	High light	26266	PDXJ_SYNE7 Pyridoxine 5'-phosphate synthase OS=Synechococcus elongatus (strain PCC 7942) GN=pdxJ PE=3 SV=2	25877.3	29457.8	41166.4	26399.3	9919.53	19078.8	15692.7	22971	78259.2	23310.9	34759.7	111476	11861.2	81021.4	229827	48531.6	77887	166466	53783	92667.7	116689	46505.9	63593	206392	20331.3	27454.9	41375.6	33495.9	11215.6	20642.3	18276.9	22522.1	66555.2	21063	34873.3	94014.7	10269.6	69738.5
Q8KPQ7	5	3	285.3	0.188862	0.525079	2.43464	0.49229	Low light 3h	High light	20350	KGUA_SYNE7 Guanylate kinase OS=Synechococcus elongatus (strain PCC 7942) GN=gmk PE=3 SV=2	1.42953e+07	1.63567e+07	8.5823e+06	1.27584e+07	9.0638e+06	9.2702e+06	1.3242e+07	2.38255e+07	1.56914e+07	1.80259e+07	3.18346e+07	1.19538e+07	3.43495e+07	2.95188e+07	1.18305e+07	1.54991e+07	2.05882e+07	1.71583e+07	1.54701e+07	1.76301e+07	1.87544e+07	1.55266e+07	2.1057e+07	1.41076e+07	1.12316e+07	1.52446e+07	8.6259e+06	1.61881e+07	1.02481e+07	1.00299e+07	1.54227e+07	2.33599e+07	1.33447e+07	1.62877e+07	3.19386e+07	1.00813e+07	2.97402e+07	2.5408e+07
Q31MT5	18	17	1075.99	0.189807	0.526742	2.62607	0.491283	GL	Low light 1h	49386	Q31MT5_SYNE7 Uncharacterized protein OS=Synechococcus elongatus (strain PCC 7942) GN=Synpcc7942_1604 PE=4 SV=1	1.49401e+07	1.28671e+07	1.54371e+07	3.06923e+06	1.44483e+07	2.29054e+07	3.50521e+06	3.84464e+06	9.1174e+06	5.71723e+06	4.82403e+06	8.66907e+06	4.52588e+06	5.57777e+06	8.69367e+06	5.87899e+06	5.20616e+06	7.76181e+06	6.09906e+06	5.76927e+06	7.38922e+06	7.87544e+06	6.68952e+06	1.10229e+07	1.17381e+07	1.19922e+07	1.55155e+07	3.89429e+06	1.63361e+07	2.47826e+07	4.08244e+06	3.76951e+06	7.75385e+06	5.16592e+06	4.8398e+06	7.31116e+06	3.91856e+06	4.80102e+06
Q31S87	6	5	193.64	0.190442	0.527538	1.93929	0.49061	Low light 2h	GL	96879	Q31S87_SYNE7 Uncharacterized protein OS=Synechococcus elongatus (strain PCC 7942) GN=Synpcc7942_0050 PE=4 SV=1	377414	445896	299916	696111	645801	444978	354847	673262	859869	519510	732383	926371	406295	580544	830461	460907	540576	609583	339815	427025	536442	381541	350533	602634	296527	415579	301440	883237	730181	481445	413282	660105	731272	469413	734776	781267	351775	499699
Q31RQ5	1	1	39.14	0.192959	0.533538	23.8746	0.487957	Low light 2h	High light	47596	AROA_SYNE7 3-phosphoshikimate 1-carboxyvinyltransferase OS=Synechococcus elongatus (strain PCC 7942) GN=aroA PE=3 SV=1	7118.08	13783.4	6295.61	908.139	4757.69	1188.26	219.95	2.97931	29500.7	2021.65	3867.45	157750	1262.63	9170.55	142743	13122.4	17026.5	129984	7515.63	38268.3	29961.1	6277.38	25936.1	88734.1	5592.54	12846.3	6327.6	1152.26	5379.33	1285.64	256.171	2.92109	25088.8	1826.7	3880.09	133040	1093.2	7893.48
Q31SC8	11	11	712.9	0.19386	0.535055	2.61959	0.487015	Low light 3h	GL	43743	ASSY_SYNE7 Argininosuccinate synthase OS=Synechococcus elongatus (strain PCC 7942) GN=argG PE=3 SV=1	4.76555e+06	3.53095e+06	3.19696e+06	9.42229e+06	3.8948e+06	3.11834e+06	3.18081e+06	6.89668e+06	1.02046e+07	4.93342e+06	8.61252e+06	1.24794e+07	5.58062e+06	1.08273e+07	1.37002e+07	7.1833e+06	1.05234e+07	1.01872e+07	5.77892e+06	7.29904e+06	8.8666e+06	5.35778e+06	5.43618e+06	1.14833e+07	3.7442e+06	3.29087e+06	3.2132e+06	1.19552e+07	4.4037e+06	3.3739e+06	3.70462e+06	6.76191e+06	8.67847e+06	4.45769e+06	8.64067e+06	1.05247e+07	4.83177e+06	9.31949e+06
Q31LL4	4	3	153.83	0.194226	0.53509	1.95838	0.486634	GL	Low light 2h	41432	Q31LL4_SYNE7 Probable glycosyltransferase OS=Synechococcus elongatus (strain PCC 7942) GN=Synpcc7942_2025 PE=4 SV=1	1.14911e+06	969985	926158	320915	575983	745451	569962	566925	1.02001e+06	493989	444183	616819	338325	604053	893215	562377	708539	678329	455823	452227	719116	534778	513114	837646	902836	904034	930864	407182	651241	806543	663821	555846	867463	446353	445635	520202	292926	519933
Q31MF2	7	7	315.31	0.194992	0.536229	1.80333	0.485836	Low light 1h	Low light 5h	47741	Q31MF2_SYNE7 Iron-regulated ABC transporter permease protein SufD OS=Synechococcus elongatus (strain PCC 7942) GN=Synpcc7942_1737 PE=4 SV=1	1.28447e+06	968723	846667	1.47776e+06	1.39075e+06	1.17637e+06	1.77858e+06	976763	2.28444e+06	1.23201e+06	935443	1.47816e+06	1.03367e+06	1.01148e+06	1.63698e+06	856545	862392	1.24175e+06	862918	871847	1.05995e+06	881990	922877	1.32024e+06	1.00918e+06	902858	850968	1.87501e+06	1.57246e+06	1.27278e+06	2.07147e+06	957675	1.9428e+06	1.1132e+06	938500	1.24663e+06	894960	870622
Q59948	2	2	108.6	0.196314	0.53806	3.05156	0.484468	Low light 2h	GL	16466	CYNS_SYNE7 Cyanate hydratase OS=Synechococcus elongatus (strain PCC 7942) GN=cynS PE=1 SV=1	90925.4	93390.5	90677.5	270779	66589.5	63753.3	37903.1	211167	215782	198985	278307	361866	145329	317328	323357	148565	225478	306028	111360	370033	267014	134272	234770	339897	71438.3	87040.7	91138.2	343570	75290.1	68978.1	44144.9	207040	183511	179797	279217	305184	125828	273138
Q31LK2	1	1	25.05	0.196367	0.53806	2.09013	0.484413	Low light 3h	Low light 2h	23414	Q31LK2_SYNE7 Uncharacterized protein OS=Synechococcus elongatus (strain PCC 7942) GN=Synpcc7942_2037 PE=4 SV=1	248050	204849	201121	88896.6	174113	213936	151109	148863	204066	124819	158803	165180	531625	190092	216338	173667	210480	165711	139813	168725	199242	172941	195636	249565	194888	190921	202143	112794	196863	231469	175993	145954	173547	112783	159322	139307	460287	163620
Q31RD9	12	12	905.51	0.196929	0.538629	2.24971	0.483833	High light	Low light 3h	38019	RECA_SYNE7 Protein RecA OS=Synechococcus elongatus (strain PCC 7942) GN=recA PE=3 SV=1	1.21549e+07	1.01213e+07	1.00988e+07	1.3692e+07	1.50387e+07	1.03269e+07	4.82075e+06	6.93243e+06	1.25906e+07	4.32777e+06	5.55847e+06	7.97786e+06	2.8186e+06	5.94115e+06	8.60146e+06	3.54769e+06	6.50043e+06	9.49661e+06	3.00698e+06	6.68908e+06	9.20794e+06	4.53415e+06	8.10589e+06	1.2749e+07	9.54985e+06	9.43309e+06	1.01501e+07	1.73727e+07	1.70037e+07	1.11733e+07	5.61461e+06	6.79696e+06	1.07076e+07	3.91044e+06	5.57663e+06	6.72823e+06	2.44038e+06	5.11379e+06
Q31M00	5	5	194.45	0.197594	0.539475	4.88081	0.483149	Low light 3h	High light	62731	Q31M00_SYNE7 Uncharacterized protein OS=Synechococcus elongatus (strain PCC 7942) GN=Synpcc7942_1889 PE=3 SV=1	1.05879e+07	1.38605e+07	1.17216e+07	4.34615e+06	4.59903e+06	4.15045e+06	2.9521e+06	1.09607e+07	2.36852e+07	6.54172e+06	1.44966e+07	2.25751e+07	6.7297e+06	2.26453e+07	3.45423e+07	1.06678e+07	1.88327e+07	2.41689e+07	8.66055e+06	1.72203e+07	2.17956e+07	7.20706e+06	2.16105e+07	2.30975e+07	8.31869e+06	1.29181e+07	1.17811e+07	5.51447e+06	5.19994e+06	4.49059e+06	3.43825e+06	1.07465e+07	2.0143e+07	5.9109e+06	1.4544e+07	1.9039e+07	5.82665e+06	1.94918e+07
Q31LC8	1	1	81.68	0.198491	0.54095	2.37452	0.48223	High light	Low light 1h	31358	Q31LC8_SYNE7 Xylose repressor OS=Synechococcus elongatus (strain PCC 7942) GN=Synpcc7942_2111 PE=4 SV=1	263197	168306	97329.6	750816	150608	196354	63097.2	232134	167085	315179	366959	269937	230451	225145	358822	335820	466344	285313	255977	441981	259879	267805	183420	96900.8	206788	156863	97824.1	952649	170286	212446	73487.9	227598	142096	284786	368159	227655	199527	193792
Q31M42	4	4	239.47	0.199954	0.54396	1.78385	0.480739	High light	GL	31846	DAPA_SYNE7 4-hydroxy-tetrahydrodipicolinate synthase OS=Synechococcus elongatus (strain PCC 7942) GN=dapA PE=3 SV=1	985610	976082	678308	2.40078e+06	1.24007e+06	1.06852e+06	1.37433e+06	1.07588e+06	1.43655e+06	852506	984579	1.56532e+06	1.3902e+06	1.38175e+06	1.70572e+06	1.14102e+06	1.24302e+06	1.4322e+06	978458	1.10939e+06	1.44585e+06	1.24632e+06	1.20902e+06	1.84772e+06	774374	909716	681754	3.04615e+06	1.4021e+06	1.15609e+06	1.60065e+06	1.05485e+06	1.22171e+06	770298	987797	1.32013e+06	1.20365e+06	1.18933e+06
Q31S41	4	3	451.79	0.201376	0.546849	8.22635	0.479297	GL	High light	18281	Q31S41_SYNE7 Uncharacterized protein OS=Synechococcus elongatus (strain PCC 7942) GN=Synpcc7942_0096 PE=4 SV=1	2.36052e+07	1.54981e+07	1.55548e+07	1.15447e+06	2.83916e+06	2.65064e+06	667866	2.62866e+06	1.50096e+07	1.322e+06	2.77536e+06	1.52364e+07	1.47509e+06	4.81874e+06	1.58619e+07	4.91044e+06	7.68305e+06	1.52593e+07	3.14969e+06	5.39088e+06	9.73197e+06	4.39384e+06	7.65414e+06	1.70893e+07	1.85462e+07	1.44443e+07	1.56338e+07	1.46481e+06	3.21012e+06	2.86787e+06	777848	2.5773e+06	1.27648e+07	1.19451e+06	2.78443e+06	1.28498e+07	1.27715e+06	4.14769e+06
Q31P22	3	3	170.42	0.20232	0.547484	2.37813	0.478346	Low light 1h	GL	21380	Q31P22_SYNE7 Chromophore lyase CpcS/CpeS OS=Synechococcus elongatus (strain PCC 7942) GN=cpcS PE=3 SV=1	1.01113e+06	784613	588611	1.09829e+06	1.59392e+06	1.37292e+06	819884	1.92182e+06	2.92858e+06	1.17976e+06	1.56704e+06	2.07071e+06	923166	1.76194e+06	1.68748e+06	1.24908e+06	1.45472e+06	1.73444e+06	1.06592e+06	960439	1.44539e+06	1.0397e+06	1.02113e+06	1.55683e+06	794422	731266	591601	1.39352e+06	1.80219e+06	1.48544e+06	954901	1.88427e+06	2.4906e+06	1.066e+06	1.57216e+06	1.74636e+06	799288	1.51658e+06
Q31KF2	14	11	667.48	0.202331	0.547484	1.51385	0.478334	Low light 3h	High light	108031	Q31KF2_SYNE7 Isoleucine--tRNA ligase OS=Synechococcus elongatus (strain PCC 7942) GN=ileS PE=3 SV=1	1.25657e+07	9.25507e+06	8.62247e+06	1.04639e+07	5.21997e+06	5.36603e+06	6.15298e+06	7.06774e+06	9.19943e+06	7.76774e+06	9.59676e+06	1.06626e+07	7.17967e+06	1.19308e+07	1.2756e+07	8.96034e+06	1.15547e+07	1.005e+07	9.17923e+06	9.15018e+06	9.41436e+06	9.98696e+06	8.62123e+06	1.096e+07	9.87265e+06	8.6258e+06	8.66628e+06	1.32768e+07	5.90202e+06	5.80579e+06	7.16624e+06	6.92963e+06	7.82362e+06	7.0187e+06	9.62812e+06	8.99246e+06	6.21624e+06	1.02693e+07
Q31L21	6	5	575.56	0.203212	0.54889	3.74325	0.477449	Low light 2h	High light	19187	RL6_SYNE7 50S ribosomal protein L6 OS=Synechococcus elongatus (strain PCC 7942) GN=rplF PE=3 SV=1	3.80069e+06	3.09083e+06	4.07266e+06	1.90361e+06	2.15126e+06	1.76306e+06	2.25031e+06	5.7888e+06	1.01349e+07	2.40588e+06	9.10145e+06	1.02707e+07	2.80624e+06	6.30821e+06	1.00652e+07	3.86825e+06	7.1485e+06	7.36312e+06	2.43557e+06	3.51552e+06	6.21867e+06	3.18793e+06	4.09587e+06	6.16171e+06	2.98613e+06	2.88068e+06	4.09335e+06	2.41534e+06	2.43235e+06	1.90754e+06	2.62088e+06	5.67568e+06	8.6192e+06	2.17388e+06	9.1312e+06	8.66188e+06	2.42967e+06	5.42974e+06
Q55276	2	2	108.59	0.204589	0.551628	2.81373	0.476073	Low light 2h	GL	46341	LCYB_SYNE7 Lycopene beta cyclase OS=Synechococcus elongatus (strain PCC 7942) GN=crtL PE=1 SV=1	194193	230694	194078	368386	313026	333399	241196	600903	815248	419389	417154	905058	160504	504392	557632	257318	255497	305100	429675	908102	208587	313955	250731	223251	152573	215009	195064	467414	353926	360722	280915	589161	693325	378947	418518	763292	138966	434151
Q31S39	23	23	1590.35	0.205324	0.55215	2.17419	0.475342	Low light 3h	High light	63288	Q31S39_SYNE7 Pyruvate kinase OS=Synechococcus elongatus (strain PCC 7942) GN=Synpcc7942_0098 PE=3 SV=1	3.46526e+07	2.52863e+07	2.16065e+07	2.60858e+07	2.24775e+07	1.6796e+07	1.63543e+07	3.27311e+07	5.95011e+07	2.76661e+07	3.91914e+07	6.0528e+07	2.85314e+07	4.69645e+07	6.66075e+07	3.56192e+07	4.70719e+07	5.5227e+07	2.8623e+07	3.6816e+07	4.60008e+07	3.20697e+07	3.70823e+07	5.86178e+07	2.72259e+07	2.35671e+07	2.17163e+07	3.30981e+07	2.54144e+07	1.81725e+07	1.90475e+07	3.20915e+07	5.06025e+07	2.49983e+07	3.93195e+07	5.1047e+07	2.47028e+07	4.04243e+07
Q31S95	4	3	177.79	0.20551	0.55215	2.30587	0.475157	Low light 2h	High light	9170	RL28_SYNE7 50S ribosomal protein L28 OS=Synechococcus elongatus (strain PCC 7942) GN=rpmB PE=3 SV=1	1.61199e+06	1.38458e+06	1.13867e+06	1.42983e+06	1.25157e+06	862736	1.21689e+06	2.97205e+06	3.32766e+06	1.55137e+06	3.73733e+06	2.88362e+06	1.42013e+06	2.9084e+06	2.59986e+06	1.55768e+06	3.11325e+06	2.22793e+06	1.21849e+06	1.94784e+06	2.52409e+06	1.34674e+06	2.33265e+06	2.59588e+06	1.26651e+06	1.29044e+06	1.14446e+06	1.81419e+06	1.41511e+06	933440	1.41728e+06	2.91397e+06	2.82999e+06	1.40177e+06	3.74954e+06	2.43193e+06	1.22956e+06	2.50338e+06
Q31N20	7	7	372.07	0.20609	0.552211	2.89667	0.474582	High light	GL	46681	Q31N20_SYNE7 Histidinol dehydrogenase OS=Synechococcus elongatus (strain PCC 7942) GN=hisD PE=3 SV=1	1.3076e+06	959393	1.10031e+06	4.37683e+06	2.90399e+06	2.47313e+06	1.42351e+06	2.72473e+06	3.9896e+06	1.76912e+06	2.79434e+06	3.67921e+06	1.37147e+06	2.31078e+06	5.53837e+06	1.69425e+06	2.5326e+06	2.88477e+06	1.38683e+06	2.49379e+06	2.87548e+06	1.13339e+06	1.62517e+06	3.21274e+06	1.02735e+06	894162	1.1059e+06	5.5534e+06	3.28343e+06	2.67581e+06	1.65793e+06	2.67149e+06	3.39294e+06	1.59852e+06	2.80347e+06	3.10291e+06	1.18743e+06	1.98898e+06
Q31RY2	1	1	45.15	0.206261	0.552211	14.461	0.474413	GL	High light	8225	Q31RY2_SYNE7 Uncharacterized protein OS=Synechococcus elongatus (strain PCC 7942) GN=Synpcc7942_0155 PE=4 SV=1	431557	242278	296750	35452	24531.5	7133.75	60070.1	16584.8	351904	20464.6	29007.6	442125	11523.3	104353	526375	113743	191657	368058	64074.9	135149	217828	68011.1	143079	549042	339066	225805	298257	44982.1	27736.8	7718.38	69962.2	16260.7	299275	18491.2	29102.5	372872	9977.02	89821
Q31RU5	1	1	37.2	0.207032	0.553301	1.66166	0.473651	Low light 1h	Low light 3h	17955	Q31RU5_SYNE7 Uncharacterized protein OS=Synechococcus elongatus (strain PCC 7942) GN=Synpcc7942_0192 PE=4 SV=1	229809	193908	163911	139173	230619	221178	168663	334877	255015	258477	171311	183483	105731	174740	176034	167083	119488	171441	151608	161338	157403	187913	148363	208807	180557	180724	164744	176585	260752	239304	196438	328333	216876	233552	171871	154742	91543.1	150406
Q31RN2	4	4	262.24	0.207864	0.553937	1.85993	0.472831	GL	High light	48408	Q31RN2_SYNE7 ATPase OS=Synechococcus elongatus (strain PCC 7942) GN=Synpcc7942_0255 PE=4 SV=1	9.83665e+06	6.91279e+06	5.71756e+06	3.64738e+06	4.74194e+06	3.69017e+06	2.40397e+06	5.35271e+06	5.00282e+06	3.30173e+06	4.5404e+06	4.94705e+06	3.31733e+06	4.79943e+06	6.2661e+06	3.86348e+06	5.21236e+06	5.53988e+06	3.42996e+06	4.64267e+06	5.46823e+06	4.24556e+06	5.11986e+06	6.84525e+06	7.72846e+06	6.44278e+06	5.74661e+06	4.62785e+06	5.36152e+06	3.99259e+06	2.79985e+06	5.24812e+06	4.25462e+06	2.98335e+06	4.55524e+06	4.17216e+06	2.87219e+06	4.13107e+06
Q31SD1	3	3	179.29	0.208	0.553937	2.224	0.472698	High light	Low light 6h	14851	Q31SD1_SYNE7 Uncharacterized protein OS=Synechococcus elongatus (strain PCC 7942) GN=Synpcc7942_0006 PE=4 SV=1	610659	370761	418715	586847	1.17146e+06	1.1734e+06	183862	583609	700498	470459	439707	487299	330400	446896	737439	541422	461928	492729	497760	418175	565389	407559	406478	504175	479783	345552	420843	744601	1.32453e+06	1.26956e+06	214140	572204	595736	425092	441144	410969	286064	384662
Q31R70	27	27	1583.04	0.209238	0.556258	2.31885	0.471484	GL	Low light 1h	56366	Q31R70_SYNE7 ATPase OS=Synechococcus elongatus (strain PCC 7942) GN=Synpcc7942_0417 PE=4 SV=1	4.25732e+07	3.95588e+07	3.32633e+07	1.67049e+07	2.78664e+07	2.78938e+07	9.48657e+06	1.84738e+07	2.18037e+07	1.19852e+07	1.97324e+07	2.86094e+07	1.44942e+07	1.8227e+07	3.83048e+07	1.51392e+07	2.15082e+07	2.92983e+07	1.67027e+07	1.88433e+07	2.58431e+07	1.85576e+07	2.16091e+07	3.40967e+07	3.34489e+07	3.68691e+07	3.34323e+07	2.11955e+07	3.15074e+07	3.01798e+07	1.10488e+07	1.81128e+07	1.85429e+07	1.08295e+07	1.97969e+07	2.41281e+07	1.25492e+07	1.56887e+07
Q31S45	2	2	79.5	0.209808	0.556799	2.20003	0.470928	Low light 1h	Low light 5h	13200	Q31S45_SYNE7 Uncharacterized protein OS=Synechococcus elongatus (strain PCC 7942) GN=Synpcc7942_0092 PE=4 SV=1	543597	838688	635774	760264	1.39374e+06	1.25092e+06	540912	1.38743e+06	1.6655e+06	587324	1.31262e+06	1.25152e+06	413637	1.12108e+06	859943	563970	1.04839e+06	746342	404188	562901	666449	425882	631855	663659	427093	781665	639004	964637	1.57585e+06	1.35344e+06	629988	1.36031e+06	1.41641e+06	530688	1.31691e+06	1.05549e+06	358132	964964
Q31S66	1	1	74.74	0.210748	0.558316	17.3811	0.470013	Low light 2h	High light	43824	Q31S66_SYNE7 Pleiotropic regulatory protein-like OS=Synechococcus elongatus (strain PCC 7942) GN=Synpcc7942_0071 PE=3 SV=1	0	4177.1	6359.21	4039.1	4245.24	706.902	1291.21	14958.1	24503.6	2928.01	58758.2	94591.5	1359.15	16475.9	87667.2	18797.2	23905.5	62125.8	12971.8	33847.3	21187.9	7476.68	32115.1	39625.8	0	3893.09	6391.51	5124.88	4799.92	764.835	1503.84	14665.8	20839	2645.66	58950.2	79774.9	1176.77	14181.5
Q31L69	1	1	64.09	0.211893	0.559179	3.21032	0.468903	High light	GL	17515	Q31L69_SYNE7 Putative ferric uptake regulator, FUR family OS=Synechococcus elongatus (strain PCC 7942) GN=Synpcc7942_2170 PE=4 SV=1	423627	407518	112701	402412	1.13404e+06	1.4936e+06	222203	873904	940990	604133	1.06275e+06	841103	425144	911878	983616	687078	741021	723208	684704	502544	676212	483204	634545	659038	332836	379810	113273	510587	1.28221e+06	1.61601e+06	258795	856827	800261	545876	1.06622e+06	709355	368094	784892
Q31Q37	2	2	145.91	0.212707	0.559179	1.8135	0.468117	GL	High light	22556	Q31Q37_SYNE7 Chromophore lyase CpcT/CpeT OS=Synechococcus elongatus (strain PCC 7942) GN=cpcT PE=3 SV=1	3.44455e+06	1.98267e+06	2.12572e+06	1.26948e+06	1.68257e+06	1.21279e+06	751669	1.71065e+06	2.41009e+06	1.43463e+06	1.88938e+06	2.216e+06	1.33224e+06	2.26888e+06	2.5357e+06	2.05163e+06	2.25164e+06	2.87542e+06	2.06085e+06	1.9028e+06	2.02937e+06	2.23911e+06	1.97727e+06	2.61132e+06	2.70631e+06	1.84787e+06	2.13652e+06	1.61074e+06	1.90241e+06	1.31218e+06	875452	1.67722e+06	2.04965e+06	1.29628e+06	1.89555e+06	1.86889e+06	1.15347e+06	1.95292e+06
Q31RH2	14	14	944.72	0.212806	0.559179	2.7942	0.468021	Low light 3h	High light	48529	Q31RH2_SYNE7 Adenylosuccinate lyase OS=Synechococcus elongatus (strain PCC 7942) GN=Synpcc7942_0315 PE=3 SV=1	1.67981e+07	1.04979e+07	5.53209e+06	1.08342e+07	7.05827e+06	4.75565e+06	6.73254e+06	1.33089e+07	1.74027e+07	9.10386e+06	1.92578e+07	2.15397e+07	8.61313e+06	2.36974e+07	3.09729e+07	1.34414e+07	2.6166e+07	2.26685e+07	1.03033e+07	1.6939e+07	1.97268e+07	1.10132e+07	1.38949e+07	2.4657e+07	1.31979e+07	9.78415e+06	5.56019e+06	1.37466e+07	7.9805e+06	5.14539e+06	7.84123e+06	1.30488e+07	1.48001e+07	8.22597e+06	1.93207e+07	1.81657e+07	7.45735e+06	2.03973e+07
Q31QD4	1	1	31.46	0.212844	0.559179	2.03539	0.467986	GL	Low light 2h	44006	Q31QD4_SYNE7 DNA processing protein DprA, putative OS=Synechococcus elongatus (strain PCC 7942) GN=Synpcc7942_0703 PE=4 SV=1	285923	185412	148393	81310.3	228017	188551	77002.8	75081.7	178978	101381	80661.9	122433	75800.7	120602	121954	98432.1	80695.7	140864	126082	106613	165829	124358	127960	183252	224644	172805	149147	103168	257810	204003	89683.4	73614.5	152211	91604.7	80925.5	103255	65629.1	103807
Q31QJ2	11	11	628.33	0.212915	0.559179	2.412	0.467917	Low light 3h	High light	46357	GSA_SYNE7 Glutamate-1-semialdehyde 2,1-aminomutase OS=Synechococcus elongatus (strain PCC 7942) GN=hemL PE=1 SV=3	4.43542e+07	2.41891e+07	1.08755e+07	2.22333e+07	9.71117e+06	7.83659e+06	1.21766e+07	2.26891e+07	3.72243e+07	2.27707e+07	2.95403e+07	3.83039e+07	2.18831e+07	3.73413e+07	3.67275e+07	2.81099e+07	4.09398e+07	2.38213e+07	1.81852e+07	2.99008e+07	2.1265e+07	2.55049e+07	2.18059e+07	3.75631e+07	3.48482e+07	2.25444e+07	1.09307e+07	2.82101e+07	1.098e+07	8.47883e+06	1.41817e+07	2.22457e+07	3.16573e+07	2.05749e+07	2.96369e+07	3.23041e+07	1.89467e+07	3.21412e+07
Q31LK7	3	3	150.32	0.213483	0.559702	2.25345	0.46737	High light	GL	42553	Q31LK7_SYNE7 Multidrug-efflux transporter quinolene resistance protein NorA OS=Synechococcus elongatus (strain PCC 7942) GN=Synpcc7942_2032 PE=4 SV=1	733965	581362	632191	741999	1.7304e+06	1.91624e+06	647564	1.11232e+06	1.34469e+06	763580	1.03752e+06	1.21221e+06	715072	962296	1.33597e+06	833640	963142	1.10801e+06	723182	852747	1.08344e+06	677484	761883	969381	576662	541834	635403	941461	1.95649e+06	2.07329e+06	754203	1.09058e+06	1.14359e+06	689947	1.04091e+06	1.02233e+06	619117	828288
O33701	7	7	410.52	0.214846	0.562304	2.44753	0.466064	GL	High light	32439	MURQ_SYNE7 N-acetylmuramic acid 6-phosphate etherase OS=Synechococcus elongatus (strain PCC 7942) GN=murQ PE=3 SV=3	6.86578e+06	6.04723e+06	4.37068e+06	1.97583e+06	2.84268e+06	2.24317e+06	1.42485e+06	2.34823e+06	4.86e+06	2.03185e+06	2.87201e+06	5.49529e+06	1.66758e+06	3.57895e+06	5.85357e+06	3.06629e+06	4.11198e+06	6.2135e+06	2.90917e+06	3.20257e+06	5.11509e+06	3.76742e+06	4.33452e+06	7.05206e+06	5.39431e+06	5.63607e+06	4.39289e+06	2.50696e+06	3.21411e+06	2.427e+06	1.65949e+06	2.30234e+06	4.13317e+06	1.83592e+06	2.8814e+06	4.63452e+06	1.44381e+06	3.08056e+06
Q31PX9	2	1	98.43	0.216868	0.566618	11.3389	0.46414	Low light 4h	Low light 6h	34838	Q31PX9_SYNE7 CheW protein OS=Synechococcus elongatus (strain PCC 7942) GN=Synpcc7942_0860 PE=4 SV=1	51369.7	59790.4	36298.8	91434.6	126418	30401	101148	52436.8	120191	84355.1	159224	693223	104603	43604.8	531870	150812	270018	604049	111083	45449	229318	48876.3	41510.1	0	40360.2	55725.2	36483.2	116014	142936	32892.4	117804	51412.1	102216	76220.7	159744	584638	90566.3	37532.5
P13530	14	14	1619.2	0.217775	0.568012	13.492	0.463282	Low light 3h	High light	17335	PHCA_SYNE7 C-phycocyanin alpha chain OS=Synechococcus elongatus (strain PCC 7942) GN=cpcA1 PE=1 SV=2	4.5552e+08	6.77844e+08	5.38107e+08	6.78211e+07	1.03301e+08	1.11272e+08	3.35898e+07	4.24502e+08	1.28228e+09	1.7999e+08	7.13302e+08	1.89128e+09	1.55438e+08	1.0718e+09	2.58283e+09	4.02915e+08	1.07859e+09	1.57656e+09	2.80574e+08	7.65875e+08	1.11498e+09	2.82645e+08	9.91426e+08	1.49455e+09	3.57893e+08	6.31756e+08	5.40841e+08	8.60527e+07	1.16798e+08	1.20392e+08	3.91212e+07	4.16207e+08	1.09051e+09	1.62633e+08	7.15634e+08	1.59504e+09	1.3458e+08	9.22546e+08
Q31KI0	13	12	641.61	0.218587	0.569152	1.85133	0.462516	Low light 3h	GL	48784	PURA_SYNE7 Adenylosuccinate synthetase OS=Synechococcus elongatus (strain PCC 7942) GN=purA PE=3 SV=1	7.39501e+06	4.87738e+06	3.36446e+06	1.09628e+07	5.86954e+06	5.02313e+06	4.95046e+06	8.8928e+06	8.88473e+06	6.63813e+06	8.27031e+06	8.75622e+06	7.72442e+06	9.64654e+06	1.1578e+07	7.98793e+06	1.01962e+07	8.7512e+06	6.02378e+06	8.16382e+06	6.88884e+06	6.93478e+06	5.9278e+06	9.5651e+06	5.81011e+06	4.54576e+06	3.38156e+06	1.39098e+07	6.63645e+06	5.43479e+06	5.76568e+06	8.71902e+06	7.55598e+06	5.99801e+06	8.29734e+06	7.38466e+06	6.68789e+06	8.30318e+06
Q31MH3	9	7	421.51	0.219485	0.570088	2.01019	0.461673	Low light 3h	GL	141098	Q31MH3_SYNE7 Diguanylate cyclase/phosphodiesterase with PAS/PAC sensor(S) OS=Synechococcus elongatus (strain PCC 7942) GN=Synpcc7942_1716 PE=4 SV=1	862044	582332	543877	874607	1.50315e+06	1.42227e+06	757965	1.09934e+06	1.8871e+06	984167	1.31506e+06	1.57092e+06	787851	1.22574e+06	1.98317e+06	1.14093e+06	1.23262e+06	1.378e+06	766309	1.05165e+06	1.29216e+06	774360	846601	1.37629e+06	677291	542738	546641	1.10972e+06	1.69955e+06	1.53883e+06	882785	1.07786e+06	1.60487e+06	889263	1.31936e+06	1.32485e+06	682130	1.05504e+06
Q31K23	12	11	761.1	0.219698	0.570088	2.16332	0.461473	GL	High light	40157	Q31K23_SYNE7 Peptidyl-prolyl cis-trans isomerase OS=Synechococcus elongatus (strain PCC 7942) GN=Synpcc7942_2566 PE=4 SV=1	3.51463e+07	2.98409e+07	2.7163e+07	1.24683e+07	1.52739e+07	1.48545e+07	6.27178e+06	1.60489e+07	2.48754e+07	9.33749e+06	1.66359e+07	2.29965e+07	1.17054e+07	1.85921e+07	2.99625e+07	1.72988e+07	2.25807e+07	2.67058e+07	1.49356e+07	1.84117e+07	2.51771e+07	1.91641e+07	1.93156e+07	3.27981e+07	2.76138e+07	2.7812e+07	2.7301e+07	1.58201e+07	1.72696e+07	1.60719e+07	7.3046e+06	1.57353e+07	2.11552e+07	8.43707e+06	1.66902e+07	1.93944e+07	1.01346e+07	1.6003e+07
Q31NQ9	1	1	25.98	0.220474	0.571124	1.88481	0.460747	Low light 6h	Low light 3h	40383	Q31NQ9_SYNE7 Uncharacterized protein OS=Synechococcus elongatus (strain PCC 7942) GN=Synpcc7942_1280 PE=4 SV=1	206077	104828	127773	211375	182970	235268	210015	170017	208930	169202	316347	168362	164869	112120	121018	189354	160386	142634	186816	172206	186679	392896	218629	138641	161910	97700.1	128423	268196	206877	254549	244600	166695	177684	152885	317381	141991	142746	96506.1
P38044	4	3	136.42	0.221085	0.571734	1.92612	0.460176	Low light 1h	GL	30302	NRTB_SYNE7 Nitrate transport permease protein NrtB OS=Synechococcus elongatus (strain PCC 7942) GN=nrtB PE=3 SV=1	3.28272e+06	2.26022e+06	2.67304e+06	1.40792e+06	3.21349e+06	4.94975e+06	2.42083e+06	4.71006e+06	8.69408e+06	4.7477e+06	4.89673e+06	5.86959e+06	4.49206e+06	4.72439e+06	5.53384e+06	4.25055e+06	4.541e+06	4.95933e+06	3.40222e+06	3.57373e+06	4.71775e+06	4.37149e+06	3.61883e+06	5.07758e+06	2.57917e+06	2.10655e+06	2.68662e+06	1.78639e+06	3.63337e+06	5.3554e+06	2.81949e+06	4.61801e+06	7.39384e+06	4.28988e+06	4.91273e+06	4.95019e+06	3.88928e+06	4.06648e+06
Q31PB8	1	1	29.44	0.222825	0.574985	2.12204	0.458559	High light	Low light 5h	20946	Q31PB8_SYNE7 Uncharacterized protein OS=Synechococcus elongatus (strain PCC 7942) GN=Synpcc7942_1071 PE=4 SV=1	211117	191096	159169	254962	360429	273083	138382	250787	318256	124201	249689	201484	117605	210711	267767	117186	183093	203177	83104.2	135240	200344	112523	140665	216792	165870	178103	159978	323501	407522	295464	161171	245887	270659	112224	250505	169924	101824	181368
Q31QY2	20	20	1181.15	0.2231	0.574985	2.82086	0.458305	Low light 3h	GL	37284	FBSB_SYNE7 D-fructose 1,6-bisphosphatase class 2/sedoheptulose 1,7-bisphosphatase OS=Synechococcus elongatus (strain PCC 7942) GN=Synpcc7942_0505 PE=1 SV=1	2.02379e+07	2.06954e+07	1.38761e+07	5.81925e+07	1.3588e+07	9.8695e+06	1.29865e+07	2.1439e+07	3.06738e+07	2.07983e+07	4.01915e+07	5.87897e+07	2.11223e+07	6.03477e+07	7.31397e+07	2.89034e+07	5.95876e+07	5.84318e+07	2.5751e+07	4.90774e+07	3.90438e+07	2.15328e+07	3.70067e+07	4.95379e+07	1.59005e+07	1.92883e+07	1.39466e+07	7.38356e+07	1.53634e+07	1.06783e+07	1.51251e+07	2.102e+07	2.60864e+07	1.87927e+07	4.03228e+07	4.9581e+07	1.82879e+07	5.19438e+07
Q31MP5	2	2	242.55	0.223533	0.575124	2.06085	0.457905	High light	Low light 3h	28360	Q31MP5_SYNE7 Uncharacterized protein OS=Synechococcus elongatus (strain PCC 7942) GN=Synpcc7942_1644 PE=4 SV=1	4.15461e+06	6.97298e+06	7.33899e+06	4.54125e+06	9.74089e+06	1.33017e+07	6.51437e+06	4.67873e+06	2.72181e+06	5.48457e+06	8.24372e+06	4.73098e+06	5.11974e+06	4.5322e+06	3.73278e+06	5.78625e+06	4.34868e+06	5.44433e+06	7.66235e+06	4.53599e+06	4.94028e+06	8.75387e+06	7.44398e+06	6.48456e+06	3.26419e+06	6.49888e+06	7.37628e+06	5.76201e+06	1.10136e+07	1.43918e+07	7.58714e+06	4.58731e+06	2.31475e+06	4.95569e+06	8.27067e+06	3.98993e+06	4.43273e+06	3.90105e+06
Q31LS5	1	1	27.51	0.224931	0.576155	2.21621	0.456618	High light	Low light 3h	34251	Q31LS5_SYNE7 4-hydroxybenzoate solanesyltransferase OS=Synechococcus elongatus (strain PCC 7942) GN=plqA PE=3 SV=1	81160.1	39287	67431.5	83680	111446	139336	50366.5	98189.3	99939.1	72370.6	36111.6	60205.9	69467.9	23405.3	58043.3	40281.9	63446.1	73926	55772.9	121178	84459.7	102746	68516.7	49124.2	63765.9	36615.8	67774.1	106175	126008	150755	58660.8	96270.5	84992.8	65391.8	36229.6	50775.4	60146.1	20145.9
Q31LD0	12	10	617.67	0.224963	0.576155	2.32529	0.456588	Low light 5h	GL	65815	Q31LD0_SYNE7 ATPase OS=Synechococcus elongatus (strain PCC 7942) GN=Synpcc7942_2109 PE=3 SV=1	2.69215e+06	1.51602e+06	1.58704e+06	2.19385e+06	4.00768e+06	4.25953e+06	2.45109e+06	2.97841e+06	4.31936e+06	3.10118e+06	2.99547e+06	4.20145e+06	2.18749e+06	3.72042e+06	6.84351e+06	3.24555e+06	2.76391e+06	5.75239e+06	3.30571e+06	3.67388e+06	6.49595e+06	3.22113e+06	3.21978e+06	3.83657e+06	2.11517e+06	1.41294e+06	1.5951e+06	2.78359e+06	4.53133e+06	4.60861e+06	2.85473e+06	2.92021e+06	3.67338e+06	2.80213e+06	3.00526e+06	3.54334e+06	1.89395e+06	3.20232e+06
Q31RP5	1	1	96.49	0.225405	0.576155	1.70043	0.456182	Low light 3h	High light	38712	Q31RP5_SYNE7 K+-dependent Na+/Ca+ exchanger related-protein OS=Synechococcus elongatus (strain PCC 7942) GN=Synpcc7942_0242 PE=4 SV=1	729279	395928	327541	616468	372586	331538	651357	543136	579385	493550	610840	727042	656680	663712	925181	588670	738276	701543	466033	578244	820847	525201	568606	974003	572980	369008	329205	782185	421268	358708	758621	532522	492736	445957	612837	613160	568561	571285
Q31N10	2	2	103.57	0.225726	0.576155	2.49408	0.455889	High light	Low light 4h	37919	Q31N10_SYNE7 Uncharacterized protein OS=Synechococcus elongatus (strain PCC 7942) GN=Synpcc7942_1529 PE=4 SV=1	797704	701839	983368	2.14962e+06	1.7152e+06	1.54254e+06	1.87512e+06	839856	921036	1.178e+06	1.0726e+06	666105	3.80434e+06	723853	638510	769725	833727	564630	1.02491e+06	1.16517e+06	705367	825936	655367	689706	626740	654120	988364	2.72748e+06	1.93931e+06	1.66895e+06	2.18391e+06	823445	783292	1.0644e+06	1.0761e+06	561768	3.29384e+06	623050
Q31RW6	2	2	101.62	0.225831	0.576155	1.74548	0.455792	Low light 4h	High light	40530	Q31RW6_SYNE7 Cysteine synthase OS=Synechococcus elongatus (strain PCC 7942) GN=Synpcc7942_0171 PE=4 SV=1	622578	791477	578251	434551	577019	625990	548664	622650	760590	487636	879720	1.01161e+06	561281	1.08193e+06	1.20331e+06	754554	1.0295e+06	1.07427e+06	611935	714711	896388	694870	714335	1.027e+06	489147	737663	581189	551365	652413	677292	639017	610483	646841	440613	882595	853154	485964	931259
Q31NJ0	1	1	25.46	0.227111	0.578447	3.8965	0.454624	High light	Low light 2h	26201	Q31NJ0_SYNE7 Uncharacterized protein OS=Synechococcus elongatus (strain PCC 7942) GN=Synpcc7942_1349 PE=4 SV=1	26156.1	12882.6	9682.31	14587.8	39122.7	28419.4	4440.14	10186.7	33449.2	4694.92	769.516	15613.5	5911.28	9570.16	17398.5	10346.1	9345.89	15577	10983.9	15331.8	18919	13832.5	9631.98	30524.3	20550.3	12006.7	9731.5	18509.2	44234.5	30748.5	5171.33	9987.63	28446.7	4242.19	772.031	13167.8	5118.05	8237.44
Q31NB2	6	6	442.95	0.227522	0.578523	3.8644	0.45425	Low light 3h	GL	13553	Q31NB2_SYNE7 Ribulose 1,5-bisphosphate carboxylase small subunit OS=Synechococcus elongatus (strain PCC 7942) GN=Synpcc7942_1427 PE=4 SV=1	7.41406e+07	3.74276e+07	3.30918e+07	3.30248e+07	9.44516e+07	9.50088e+07	2.79175e+07	1.48588e+08	2.5897e+08	7.96982e+07	1.68765e+08	2.53875e+08	7.13664e+07	1.93633e+08	2.94024e+08	1.00328e+08	1.93646e+08	2.2661e+08	8.47411e+07	1.4745e+08	1.91987e+08	7.94597e+07	1.29152e+08	2.22177e+08	5.82508e+07	3.48829e+07	3.32599e+07	4.19024e+07	1.06793e+08	1.02795e+08	3.25148e+07	1.45685e+08	2.2024e+08	7.20129e+07	1.69317e+08	2.14108e+08	6.17898e+07	1.66668e+08
Q31L37	1	1	39.51	0.229259	0.581964	4.47608	0.452676	Low light 4h	Low light 1h	19207	Q31L37_SYNE7 HNH nuclease OS=Synechococcus elongatus (strain PCC 7942) GN=Synpcc7942_2202 PE=4 SV=1	49835.6	17090.3	75509.3	15325.5	32215.5	100897	4546.23	19713.4	39815.4	22047.7	40002	66440	9637.6	10062.7	117779	85058.2	83451.2	118295	29678.1	123117	108093	51187.5	57274.3	92404.3	39154.9	15928.3	75892.9	19445.2	36424.7	109165	5294.89	19328.2	33860.8	19921.6	40132.7	56033	8344.34	8661.4
Q31PZ5	10	10	991.31	0.231823	0.586892	4.78666	0.450371	GL	High light	15723	Q31PZ5_SYNE7 Uncharacterized protein OS=Synechococcus elongatus (strain PCC 7942) GN=Synpcc7942_0843 PE=4 SV=1	6.31437e+07	2.90637e+07	3.32543e+07	3.70135e+06	1.03675e+07	1.21418e+07	3.26737e+06	4.7801e+06	2.76926e+07	4.89028e+06	5.55306e+06	2.79992e+07	6.37354e+06	1.2416e+07	5.62528e+07	1.41598e+07	1.59207e+07	4.77345e+07	1.25119e+07	7.36117e+06	3.67376e+07	2.08492e+07	1.43008e+07	7.68936e+07	4.96108e+07	2.70876e+07	3.34233e+07	4.69634e+06	1.17221e+07	1.31369e+07	3.80543e+06	4.68669e+06	2.35511e+07	4.41871e+06	5.57121e+06	2.36134e+07	5.51829e+06	1.0687e+07
Q31QE3	17	17	1065.41	0.231973	0.586892	2.91272	0.450237	Low light 4h	High light	34570	Q31QE3_SYNE7 SSU ribosomal protein S1P OS=Synechococcus elongatus (strain PCC 7942) GN=Synpcc7942_0694 PE=4 SV=1	2.95909e+07	1.58549e+07	1.2796e+07	1.20441e+07	1.0362e+07	9.03724e+06	8.49204e+06	2.36609e+07	4.05961e+07	1.54402e+07	2.79752e+07	3.69077e+07	1.32884e+07	3.38864e+07	4.16435e+07	2.27948e+07	3.25134e+07	3.62775e+07	1.67099e+07	2.12045e+07	3.01084e+07	1.90407e+07	1.94716e+07	3.6259e+07	2.3249e+07	1.47769e+07	1.2861e+07	1.52817e+07	1.1716e+07	9.77787e+06	9.89049e+06	2.31985e+07	3.45248e+07	1.39513e+07	2.80666e+07	3.11266e+07	1.15053e+07	2.91674e+07
Q31NL3	3	3	149.53	0.232461	0.587148	4.16444	0.449801	Low light 1h	GL	129690	Q31NL3_SYNE7 Transcription-repair-coupling factor OS=Synechococcus elongatus (strain PCC 7942) GN=mfd PE=3 SV=1	650036	643521	529263	980721	2.75381e+06	2.44602e+06	897678	3.21802e+06	3.47533e+06	877716	3.21844e+06	2.14471e+06	966232	2.68642e+06	1.37835e+06	599255	2.17322e+06	1.61951e+06	614467	1.55689e+06	1.43584e+06	651885	1.26255e+06	1.7788e+06	510721	599767	531952	1.24436e+06	3.11363e+06	2.64648e+06	1.0455e+06	3.15514e+06	2.95558e+06	793077	3.22895e+06	1.80877e+06	836575	2.31231e+06
Q31NL0	7	7	948.86	0.233349	0.588412	2.68217	0.449009	GL	High light	22690	Q31NL0_SYNE7 Uncharacterized protein OS=Synechococcus elongatus (strain PCC 7942) GN=Synpcc7942_1329 PE=4 SV=1	2.98006e+07	2.33251e+07	1.98805e+07	4.27702e+06	1.23385e+07	1.06036e+07	3.66889e+06	9.6638e+06	1.95434e+07	7.80957e+06	1.04901e+07	2.66281e+07	6.74595e+06	1.7003e+07	3.22218e+07	1.50836e+07	1.96461e+07	2.95173e+07	1.23422e+07	1.71746e+07	2.45168e+07	1.45367e+07	1.85521e+07	3.75285e+07	2.34138e+07	2.17392e+07	1.99815e+07	5.42676e+06	1.39506e+07	1.14726e+07	4.27307e+06	9.47495e+06	1.66206e+07	7.05649e+06	1.05244e+07	2.24571e+07	5.84072e+06	1.46352e+07
Q31RU8	17	16	845.17	0.234561	0.590487	3.28836	0.447934	Low light 1h	GL	65140	Q31RU8_SYNE7 GMP synthase [glutamine-hydrolyzing] OS=Synechococcus elongatus (strain PCC 7942) GN=guaA PE=3 SV=1	8.13012e+06	7.79069e+06	6.54942e+06	1.23144e+07	8.12662e+06	6.39775e+06	8.17168e+06	2.63429e+07	3.93755e+07	9.87073e+06	2.18294e+07	2.87592e+07	7.05222e+06	1.70596e+07	2.55776e+07	1.09142e+07	1.78395e+07	1.74462e+07	6.29019e+06	1.25753e+07	1.50754e+07	6.75734e+06	1.22137e+07	1.6473e+07	6.38768e+06	7.26098e+06	6.58269e+06	1.56247e+07	9.18845e+06	6.92207e+06	9.51737e+06	2.58281e+07	3.34867e+07	8.91889e+06	2.19008e+07	2.42544e+07	6.10589e+06	1.46839e+07
Q31QH2	1	1	73.43	0.237552	0.597008	4.09555	0.445299	Low light 4h	High light	27151	Q31QH2_SYNE7 Uncharacterized protein OS=Synechococcus elongatus (strain PCC 7942) GN=Synpcc7942_0665 PE=4 SV=1	93669.5	91762.5	32219.6	96945.1	45815.9	28547.9	47434	387977	251109	66564.4	351301	192945	48275.7	368017	171507	179047	254733	267824	54661.2	175451	175118	134426	147228	217999	73594.3	85523.4	32383.3	123006	51802.3	30887.5	55245.3	380395	213555	60145.5	352449	162723	41797.6	316768
Q8KPS9	5	5	262.77	0.238063	0.597008	2.35844	0.444853	Low light 4h	High light	28254	PCYA_SYNE7 Phycocyanobilin:ferredoxin oxidoreductase OS=Synechococcus elongatus (strain PCC 7942) GN=pcyA PE=3 SV=1	938201	781882	682161	464526	756580	564722	564878	771886	2.25021e+06	715328	1.10948e+06	1.86427e+06	940484	1.28242e+06	1.96194e+06	911238	1.21755e+06	2.08297e+06	951375	1.29129e+06	1.43592e+06	855618	1.17685e+06	1.82251e+06	737126	728721	685626	589398	855435	611003	657900	756802	1.91368e+06	646349	1.11311e+06	1.57225e+06	814282	1.10383e+06
Q31M80	12	11	663.17	0.23868	0.597008	2.33562	0.444314	Low light 4h	High light	63390	Q31M80_SYNE7 Flavoprotein OS=Synechococcus elongatus (strain PCC 7942) GN=Synpcc7942_1809 PE=4 SV=1	2.86609e+06	4.38035e+06	3.77653e+06	1.69997e+06	2.06153e+06	1.26211e+06	1.19516e+06	2.07735e+06	3.09214e+06	1.70875e+06	2.85459e+06	5.27456e+06	1.62301e+06	2.53407e+06	6.68103e+06	3.14732e+06	2.90944e+06	5.67648e+06	2.74513e+06	3.29063e+06	3.05403e+06	2.48695e+06	3.66337e+06	4.81143e+06	2.25183e+06	4.08252e+06	3.79572e+06	2.15695e+06	2.33089e+06	1.36554e+06	1.39198e+06	2.03676e+06	2.62969e+06	1.54397e+06	2.86392e+06	4.44836e+06	1.40522e+06	2.18118e+06
Q31K57	3	3	224.71	0.238725	0.597008	1.50875	0.444275	High light	Low light 2h	33899	Q31K57_SYNE7 Uncharacterized protein OS=Synechococcus elongatus (strain PCC 7942) GN=Synpcc7942_2532 PE=4 SV=1	4.04641e+06	3.25103e+06	2.75146e+06	2.62839e+06	4.59768e+06	3.98394e+06	2.11532e+06	2.90188e+06	3.19771e+06	2.12119e+06	2.53044e+06	2.77837e+06	2.58275e+06	2.27283e+06	2.96336e+06	2.32892e+06	2.7673e+06	3.40451e+06	2.35932e+06	2.73117e+06	3.30723e+06	2.89247e+06	2.99166e+06	3.51936e+06	3.17918e+06	3.02999e+06	2.76544e+06	3.33494e+06	5.19842e+06	4.31044e+06	2.46366e+06	2.84517e+06	2.71948e+06	1.91664e+06	2.53871e+06	2.34318e+06	2.23617e+06	1.95632e+06
Q31MT9	2	2	110.45	0.239813	0.598744	2.17	0.443327	Low light 1h	High light	31522	Q31MT9_SYNE7 5',5'''-P-1,P-4-tetraphosphate phosphorylase II-like OS=Synechococcus elongatus (strain PCC 7942) GN=Synpcc7942_1600 PE=4 SV=1	564421	391692	279371	286059	294953	214233	396316	469007	860358	349206	527585	707068	276053	452099	704942	390322	484458	600196	322984	689896	558993	476383	451874	655255	443454	365060	280790	362957	333492	231790	461580	459842	731688	315532	529309	596314	239010	389140
Q31RR6	3	3	223.63	0.240336	0.599064	1.98222	0.442874	High light	GL	35799	Q31RR6_SYNE7 Glucokinase OS=Synechococcus elongatus (strain PCC 7942) GN=Synpcc7942_0221 PE=3 SV=1	1.3518e+06	1.38757e+06	1.35611e+06	3.23474e+06	2.5912e+06	2.29219e+06	1.64804e+06	2.47238e+06	3.87147e+06	1.84399e+06	2.40772e+06	3.59882e+06	1.39288e+06	2.35458e+06	3.91057e+06	1.74482e+06	2.39707e+06	3.1334e+06	1.5264e+06	1.68627e+06	2.30782e+06	1.48599e+06	1.71167e+06	2.77447e+06	1.06208e+06	1.29322e+06	1.363e+06	4.1043e+06	2.92977e+06	2.48004e+06	1.91943e+06	2.42406e+06	3.29248e+06	1.66618e+06	2.41559e+06	3.03511e+06	1.20597e+06	2.02668e+06
Q31QJ6	11	11	578.15	0.24179	0.601702	1.74935	0.441616	GL	Low light 1h	70593	Q31QJ6_SYNE7 Succinate dehydrogenase subunit A OS=Synechococcus elongatus (strain PCC 7942) GN=Synpcc7942_0641 PE=4 SV=1	4.01965e+06	3.60194e+06	3.54493e+06	1.91537e+06	2.78138e+06	3.23067e+06	1.38158e+06	2.44316e+06	2.55852e+06	1.65153e+06	2.76792e+06	2.95067e+06	1.68883e+06	2.41877e+06	3.38171e+06	2.41375e+06	2.70983e+06	3.66458e+06	2.16912e+06	2.38212e+06	3.11754e+06	3.0669e+06	2.51475e+06	4.02181e+06	3.15816e+06	3.35704e+06	3.56294e+06	2.43026e+06	3.1448e+06	3.49544e+06	1.60909e+06	2.39541e+06	2.17589e+06	1.49227e+06	2.77696e+06	2.48848e+06	1.46221e+06	2.08194e+06
Q31Q57	5	5	355.3	0.243346	0.603077	2.21553	0.440278	GL	Low light 1h	51259	Q31Q57_SYNE7 Serine/threonine protein kinase OS=Synechococcus elongatus (strain PCC 7942) GN=Synpcc7942_0780 PE=4 SV=1	2.27605e+06	1.5325e+06	1.28706e+06	524297	1.1071e+06	1.42966e+06	285822	573488	1.44064e+06	664607	753416	1.36988e+06	670649	1.0567e+06	1.55383e+06	1.08703e+06	1.32529e+06	1.43529e+06	996954	1.0265e+06	1.42136e+06	1.24026e+06	1.11425e+06	1.72239e+06	1.78825e+06	1.4283e+06	1.2936e+06	665237	1.25175e+06	1.54683e+06	332890	562281	1.22518e+06	600519	755878	1.15531e+06	580655	909549
Q31PR4	1	1	52.02	0.243518	0.603077	2.22115	0.44013	Low light 4h	High light	44834	Q31PR4_SYNE7 Phosphoribosylamine--glycine ligase OS=Synechococcus elongatus (strain PCC 7942) GN=purD PE=3 SV=1	407349	192913	137107	137282	204825	123242	102670	278008	345806	196102	358728	383333	205841	368007	418589	329251	349890	354469	232520	301736	324998	227203	265590	370950	320046	179796	137804	174186	231587	133342	119578	272576	294089	177192	359900	323289	178220	316759
Q31KN9	2	2	136.67	0.243535	0.603077	3.74509	0.440116	Low light 6h	High light	26113	Q31KN9_SYNE7 Translation factor SUA5 OS=Synechococcus elongatus (strain PCC 7942) GN=Synpcc7942_2350 PE=4 SV=1	416360	1.26558e+06	1.47231e+06	215026	475353	383206	159250	419915	542355	295169	803402	1.50944e+06	202307	410890	1.6775e+06	618313	613219	1.93157e+06	657075	890869	724003	736471	1.13067e+06	2.15352e+06	327126	1.17953e+06	1.47979e+06	272829	537462	414611	185475	411710	461244	266706	806027	1.27301e+06	175160	353670
Q31LK3	3	2	137.12	0.244215	0.60363	1.69876	0.439534	GL	Low light 1h	37350	Q31LK3_SYNE7 Uncharacterized protein OS=Synechococcus elongatus (strain PCC 7942) GN=Synpcc7942_2036 PE=4 SV=1	977266	639760	641199	604762	588473	722999	187524	510941	630870	366449	452834	521995	434114	606717	651422	448308	678089	673097	471553	607041	700418	625485	556170	911293	767818	596262	644456	767333	665363	782251	218405	500957	536521	331112	454314	440231	375861	522227
Q31SB0	1	1	27.72	0.244553	0.60363	2.10566	0.439245	High light	Low light 3h	42551	Q31SB0_SYNE7 8-amino-7-oxononanoate synthase OS=Synechococcus elongatus (strain PCC 7942) GN=Synpcc7942_0027 PE=4 SV=1	143534	158317	164445	292887	230897	186859	207379	169276	91948.4	157805	164585	64353.6	111909	116523	109059	189432	120357	88809.3	185624	100458	112726	210532	151576	114616	112772	147553	165280	371620	261066	202172	241529	165968	78197.1	142588	165122	54273.4	96892.1	100296
Q31LB0	1	1	22.12	0.245501	0.604099	1.70384	0.438437	High light	GL	15246	Q31LB0_SYNE7 Iron-sulfur cluster binding protein OS=Synechococcus elongatus (strain PCC 7942) GN=Synpcc7942_2129 PE=4 SV=1	29288.6	26425.8	28589.7	40106.6	57282.6	46251.7	28126.6	37558.5	54061.9	30824	36725.7	31106.1	20355	27965.5	42734.8	30139.9	29490.7	45623.4	37134.3	25760.7	47787.6	20153.7	35865.1	30128.4	23011.5	24629.1	28735	50888	64767.2	50042.2	32758.4	36824.6	45976.7	27851.6	36845.7	26233.7	17623.6	24071.1
Q8KPT8	3	3	175.52	0.24554	0.604099	2.62675	0.438404	GL	Low light 1h	48231	Q8KPT8_SYNE7 Periplasmic sensor signal transduction histidine kinase OS=Synechococcus elongatus (strain PCC 7942) GN=SEC0020 PE=4 SV=1	591619	695982	683248	211081	384953	269418	112882	257237	380181	169353	253096	502179	129743	246053	631792	326534	222567	638629	291713	373952	350494	330281	376334	759193	464823	648661	686720	267823	435251	291498	131471	252210	323324	153023	253923	423519	112333	211788
Q31NF6	4	4	284.43	0.246979	0.605887	3.16907	0.437182	Low light 2h	GL	19111	Q31NF6_SYNE7 Inorganic pyrophosphatase OS=Synechococcus elongatus (strain PCC 7942) GN=ppa PE=3 SV=1	468535	690770	570148	558859	844701	631137	423431	1.37886e+06	2.24561e+06	751829	1.37813e+06	3.35081e+06	634511	2.03594e+06	2.18949e+06	1.05077e+06	1.60701e+06	1.82791e+06	879709	1.83623e+06	1.12588e+06	972900	707870	1.33586e+06	368119	643803	573045	709090	955069	682861	493161	1.35191e+06	1.90977e+06	679330	1.38264e+06	2.82594e+06	549367	1.75242e+06
Q31QG1	2	2	88.22	0.247065	0.605887	1.9017	0.43711	Low light 1h	GL	43565	Q31QG1_SYNE7 Uncharacterized protein OS=Synechococcus elongatus (strain PCC 7942) GN=Synpcc7942_0676 PE=4 SV=1	135225	198974	83112.9	189542	301534	287817	217591	191721	384291	145728	189720	322128	132695	202153	370554	177069	218031	200255	115153	130454	211369	111281	127679	223809	106244	185445	83535.1	240494	340932	311405	253423	187974	326818	131675	190340	271671	114889	174002
Q8VPV3	4	4	243.85	0.248118	0.607485	1.8444	0.43622	GL	Low light 1h	42813	Q8VPV3_SYNE7 CO2 hydration protein OS=Synechococcus elongatus (strain PCC 7942) OX=1140 GN=chpX PE=4 SV=1	4.75936e+06	5.35081e+06	3.96352e+06	2.05742e+06	3.17195e+06	4.04567e+06	1.20415e+06	2.65107e+06	3.77528e+06	2.09548e+06	2.88439e+06	4.07718e+06	2.49734e+06	2.89465e+06	4.93526e+06	2.82149e+06	3.16478e+06	4.50463e+06	3.38358e+06	3.46814e+06	4.48566e+06	3.79802e+06	3.85154e+06	5.50141e+06	3.73934e+06	4.987e+06	3.98366e+06	2.61049e+06	3.5864e+06	4.37722e+06	1.40245e+06	2.59926e+06	3.21067e+06	1.89341e+06	2.89381e+06	3.43854e+06	2.16223e+06	2.49154e+06
Q31QG7	6	6	254.99	0.248639	0.607485	3.06865	0.435781	Low light 4h	High light	37084	PYRB_SYNE7 Aspartate carbamoyltransferase OS=Synechococcus elongatus (strain PCC 7942) GN=pyrB PE=3 SV=1	851193	714815	495457	385542	379197	351104	279151	753796	1.0186e+06	420508	733626	1.47427e+06	382805	1.01959e+06	1.54652e+06	700404	1.16822e+06	1.5555e+06	701994	1.02525e+06	1.13405e+06	570454	1.03948e+06	1.51656e+06	668765	666214	497974	489182	428743	379878	325121	739065	866267	379958	736024	1.24334e+06	331437	877602
Q31R76	6	6	337.66	0.248982	0.607485	1.74157	0.435493	High light	Low light 5h	28517	TRPA_SYNE7 Tryptophan synthase alpha chain OS=Synechococcus elongatus (strain PCC 7942) GN=trpA PE=3 SV=1	1.77489e+06	1.673e+06	1.62096e+06	2.16713e+06	2.83194e+06	2.17407e+06	1.88107e+06	1.48816e+06	3.19011e+06	1.27248e+06	2.08714e+06	2.71937e+06	1.24158e+06	1.54417e+06	2.35731e+06	1.26938e+06	1.42897e+06	1.90571e+06	1.13897e+06	1.30268e+06	1.67714e+06	1.42355e+06	1.34187e+06	1.94895e+06	1.39449e+06	1.55925e+06	1.6292e+06	2.7497e+06	3.20196e+06	2.35224e+06	2.19084e+06	1.45908e+06	2.71302e+06	1.14978e+06	2.09396e+06	2.29341e+06	1.07497e+06	1.32914e+06
Q31L31	3	3	176.94	0.249349	0.607485	3.01018	0.435184	Low light 2h	High light	13311	RL17_SYNE7 50S ribosomal protein L17 OS=Synechococcus elongatus (strain PCC 7942) GN=rplQ PE=3 SV=1	2.20349e+06	1.79254e+06	1.43046e+06	1.30428e+06	1.42782e+06	1.03611e+06	1.25039e+06	3.56662e+06	3.6089e+06	1.51496e+06	5.87356e+06	3.95448e+06	1.60631e+06	3.41567e+06	3.80341e+06	1.93759e+06	3.71546e+06	2.8995e+06	1.33308e+06	2.33469e+06	2.64996e+06	1.37901e+06	2.56359e+06	2.733e+06	1.73124e+06	1.67067e+06	1.43772e+06	1.65489e+06	1.61438e+06	1.12103e+06	1.4563e+06	3.49693e+06	3.06918e+06	1.36887e+06	5.89276e+06	3.33506e+06	1.39076e+06	2.94001e+06
Q31R74	1	1	29.96	0.249717	0.607485	1.69525	0.434875	Low light 1h	GL	8556	NDHL_SYNE7 NAD(P)H-quinone oxidoreductase subunit L OS=Synechococcus elongatus (strain PCC 7942) OX=1140 GN=ndhL PE=3 SV=2	226651	168976	165115	158855	284518	239234	306665	323625	320305	243887	223977	335412	206685	235786	374832	199451	252347	282106	189003	256828	251729	201568	187497	316686	178075	157487	165954	201558	321693	258840	357166	317301	272402	220369	224709	282874	178950	202951
Q31L29	7	6	313.53	0.250805	0.609156	3.42305	0.433965	Low light 2h	High light	13760	RS11_SYNE7 30S ribosomal protein S11 OS=Synechococcus elongatus (strain PCC 7942) GN=rpsK PE=3 SV=1	2.30295e+06	1.79478e+06	1.60873e+06	1.49483e+06	982792	820604	1.22024e+06	2.64115e+06	4.14605e+06	1.64431e+06	4.85337e+06	4.79234e+06	1.05757e+06	3.64137e+06	4.91768e+06	1.98708e+06	3.54736e+06	3.49579e+06	1.63004e+06	2.19857e+06	3.47366e+06	1.45013e+06	3.05618e+06	3.35024e+06	1.80938e+06	1.67275e+06	1.61691e+06	1.89667e+06	1.1112e+06	887855	1.42118e+06	2.58954e+06	3.52599e+06	1.48575e+06	4.86923e+06	4.04167e+06	915660	3.13428e+06
Q31LL0	3	3	126.85	0.25238	0.612002	1.55212	0.432653	High light	Low light 3h	57759	G6PI_SYNE7 Glucose-6-phosphate isomerase OS=Synechococcus elongatus (strain PCC 7942) GN=pgi PE=3 SV=1	1.30818e+07	9.70017e+06	9.83275e+06	1.06182e+07	2.13519e+07	1.85851e+07	1.20168e+07	1.35389e+07	1.2137e+07	1.19735e+07	1.3854e+07	1.00637e+07	8.53456e+06	1.35849e+07	1.04524e+07	1.30156e+07	1.26202e+07	1.18026e+07	1.1861e+07	1.12314e+07	1.41405e+07	1.21528e+07	1.15469e+07	1.29365e+07	1.02781e+07	9.04064e+06	9.8827e+06	1.34726e+07	2.41417e+07	2.01083e+07	1.39957e+07	1.32743e+07	1.03219e+07	1.08189e+07	1.38993e+07	8.48735e+06	7.38932e+06	1.16931e+07
Q31PB2	1	1	47.87	0.254801	0.616888	1.69043	0.43065	High light	GL	11826	Q31PB2_SYNE7 Uncharacterized protein OS=Synechococcus elongatus (strain PCC 7942) GN=Synpcc7942_1077 PE=4 SV=1	367299	264013	195690	391624	559966	446398	268177	328495	523974	278659	338279	331258	318466	380457	404773	317163	303830	450292	234063	190898	407392	268331	269268	434774	288580	246062	196684	496900	633131	482982	312340	322076	445612	251788	339384	279370	275732	327476
Q31JZ4	3	3	116.11	0.255628	0.617903	1.66455	0.42997	High light	Low light 5h	52214	Q31JZ4_SYNE7 Uncharacterized protein OS=Synechococcus elongatus (strain PCC 7942) GN=Synpcc7942_2595 PE=4 SV=1	546481	322025	333607	384801	483766	559148	264094	274767	437222	295958	312370	318094	243372	432233	422184	329912	378291	329136	297038	255553	305127	243297	395063	387148	429359	300130	335302	488243	546975	604972	307585	269397	371833	267419	313391	268268	210714	372041
Q31PH3	4	4	241.6	0.256987	0.619817	3.22443	0.428856	High light	GL	17643	Q31PH3_SYNE7 CheW protein OS=Synechococcus elongatus (strain PCC 7942) GN=Synpcc7942_1016 PE=4 SV=1	1.80822e+06	807109	867157	2.08055e+06	4.45631e+06	4.69219e+06	752137	2.41682e+06	5.20175e+06	1.57908e+06	2.50465e+06	4.28147e+06	1.37151e+06	2.89336e+06	3.62166e+06	1.94003e+06	2.82822e+06	2.59718e+06	1.36114e+06	1.57187e+06	2.4019e+06	1.23423e+06	1.43659e+06	2.44859e+06	1.42069e+06	752232	871563	2.63984e+06	5.03857e+06	5.07673e+06	875997	2.3696e+06	4.42381e+06	1.42681e+06	2.51283e+06	3.61083e+06	1.18747e+06	2.49044e+06
Q31NI0	1	1	27.58	0.257236	0.619817	1.40262	0.428652	High light	Low light 2h	45798	Q31NI0_SYNE7 Coenzyme F420 hydrogenase OS=Synechococcus elongatus (strain PCC 7942) GN=Synpcc7942_1359 PE=4 SV=1	183716	159591	160074	232346	197540	176271	158695	161660	167202	165157	130512	136493	149604	160966	213479	165643	142517	193334	150585	210023	163609	149230	131055	184941	144342	148740	160888	294805	223351	190717	184829	158501	142196	149230	130938	115113	129529	138550
Q31QB9	1	1	19.75	0.258807	0.622398	1.93013	0.427372	Low light 4h	High light	25234	Q31QB9_SYNE7 Uncharacterized protein OS=Synechococcus elongatus (strain PCC 7942) GN=Synpcc7942_0718 PE=4 SV=1	1.64928e+06	1.50514e+06	675148	1.54497e+06	662452	419428	607125	1.15402e+06	1.22397e+06	1.42395e+06	1.31361e+06	1.53794e+06	785222	1.90693e+06	1.81528e+06	1.57744e+06	1.99796e+06	1.49478e+06	1.36971e+06	1.62534e+06	1.39633e+06	1.43744e+06	1.13308e+06	1.65356e+06	1.29581e+06	1.4028e+06	678579	1.96029e+06	749008	453802	707104	1.13147e+06	1.04092e+06	1.28664e+06	1.3179e+06	1.29704e+06	679855	1.64137e+06
Q31QK5	11	11	638.37	0.259128	0.622398	3.43155	0.427111	Low light 3h	High light	18855	RL10_SYNE7 50S ribosomal protein L10 OS=Synechococcus elongatus (strain PCC 7942) GN=rplJ PE=3 SV=1	1.56475e+07	1.29724e+07	1.28517e+07	4.82577e+06	6.65798e+06	5.49184e+06	4.37862e+06	1.26094e+07	2.64133e+07	8.52217e+06	1.7304e+07	3.02887e+07	6.54293e+06	1.72192e+07	3.44904e+07	1.28754e+07	1.8262e+07	2.45146e+07	1.14742e+07	1.29232e+07	2.02505e+07	1.09717e+07	1.47714e+07	2.59722e+07	1.2294e+07	1.20904e+07	1.2917e+07	6.12302e+06	7.52792e+06	5.94192e+06	5.09968e+06	1.2363e+07	2.24631e+07	7.70037e+06	1.73606e+07	2.55443e+07	5.66495e+06	1.48213e+07
Q31PU9	21	20	1207.52	0.262767	0.630143	2.49659	0.424175	Low light 1h	GL	167931	Q31PU9_SYNE7 Glutamate synthase (Ferredoxin) OS=Synechococcus elongatus (strain PCC 7942) GN=Synpcc7942_0890 PE=4 SV=1	3.62226e+06	2.63409e+06	2.41533e+06	6.72425e+06	2.24879e+06	2.08448e+06	3.83948e+06	5.43558e+06	1.23746e+07	3.71695e+06	5.4792e+06	1.03691e+07	4.32303e+06	6.92374e+06	1.01459e+07	4.10952e+06	7.17691e+06	7.58547e+06	2.9719e+06	4.60714e+06	7.09116e+06	3.33783e+06	5.14293e+06	8.38723e+06	2.84593e+06	2.45499e+06	2.4276e+06	8.53184e+06	2.54261e+06	2.25531e+06	4.47175e+06	5.32936e+06	1.05239e+07	3.35852e+06	5.49711e+06	8.74489e+06	3.74293e+06	5.95955e+06
Q31S58	5	5	398.5	0.263576	0.631085	2.60883	0.423527	Low light 1h	GL	16159	Q31S58_SYNE7 Uncharacterized protein OS=Synechococcus elongatus (strain PCC 7942) GN=Synpcc7942_0079 PE=4 SV=1	2.0944e+06	1.1916e+06	1.67161e+06	2.44953e+06	2.46353e+06	2.20583e+06	2.14234e+06	3.92122e+06	6.86999e+06	2.03235e+06	4.14158e+06	5.84563e+06	1.73899e+06	3.25625e+06	6.11144e+06	2.69334e+06	3.53937e+06	4.08299e+06	2.00936e+06	2.77797e+06	3.86226e+06	1.90817e+06	2.34725e+06	3.80925e+06	1.64553e+06	1.11058e+06	1.6801e+06	3.108e+06	2.78542e+06	2.38661e+06	2.49514e+06	3.84459e+06	5.84255e+06	1.83637e+06	4.15511e+06	4.92999e+06	1.50564e+06	2.80279e+06
Q31QY3	5	4	273.02	0.264524	0.632357	1.98514	0.42277	Low light 2h	GL	48586	HEM1_SYNE7 Glutamyl-tRNA reductase OS=Synechococcus elongatus (strain PCC 7942) GN=hemA PE=3 SV=1	491871	579513	576297	851569	606064	443085	694689	792295	1.12539e+06	732617	1.24226e+06	1.296e+06	554201	659946	1.36865e+06	710802	829361	1.06281e+06	545515	983243	932882	647909	695318	987960	386453	540111	579225	1.08049e+06	685252	479397	809089	776813	957084	661970	1.24632e+06	1.09299e+06	479833	568043
Q31PY5	3	1	102.73	0.265487	0.633662	3.10752	0.422003	High light	GL	89627	Q31PY5_SYNE7 Uncharacterized protein OS=Synechococcus elongatus (strain PCC 7942) GN=Synpcc7942_0854 PE=4 SV=1	59251.6	37134.3	25771.1	252244	89584	37776.2	72693	77754.4	70102.9	64786.6	74487.2	69850.4	109641	105666	89613.5	70672.8	115025	66546.7	49341.8	79112.7	80018.3	47612.1	115024	58658.7	46552.8	34609.4	25902	320052	101289	40872.1	84663.9	76235	59618.7	58539.2	74730.6	58909.2	94928.1	90950.8
Q9L790	1	1	52.69	0.266373	0.633932	5.10378	0.4213	Low light 4h	High light	35704	NADA_SYNE7 Quinolinate synthase A OS=Synechococcus elongatus (strain PCC 7942) GN=nadA PE=3 SV=1	301924	317144	140445	92277.6	111664	53012.5	6613.66	117460	340810	95412.4	307679	531759	70499.8	376043	679234	211844	500861	598736	187541	258687	388276	186718	333759	659353	237215	295581	141158	117083	126254	57357.1	7702.78	115165	289841	86211.7	308685	448465	61039.5	323676
Q8VW88	16	15	1282.63	0.266435	0.633932	2.36462	0.421251	Low light 4h	GL	39078	Q8VW88_SYNE7 Fructose-bisphosphate aldolase OS=Synechococcus elongatus (strain PCC 7942) GN=cbbA PE=4 SV=1	4.46352e+07	3.23117e+07	2.58414e+07	6.66419e+07	2.51544e+07	1.59002e+07	1.78348e+07	5.13928e+07	7.50519e+07	3.71002e+07	5.99146e+07	1.03379e+08	3.26463e+07	8.33383e+07	1.13343e+08	6.16785e+07	8.27856e+07	9.8591e+07	4.61564e+07	5.71376e+07	7.60354e+07	4.57604e+07	5.33978e+07	1.01287e+08	3.5069e+07	3.01148e+07	2.59727e+07	8.45564e+07	2.84411e+07	1.72033e+07	2.07718e+07	5.03885e+07	6.38276e+07	3.35226e+07	6.01104e+07	8.71857e+07	2.82656e+07	7.17327e+07
Q31PR0	8	8	394.12	0.268071	0.636267	2.01504	0.419958	Low light 1h	GL	30855	Q31PR0_SYNE7 UDP-3-O-[3-hydroxymyristoyl] N-acetylglucosamine deacetylase OS=Synechococcus elongatus (strain PCC 7942) GN=lpxC PE=3 SV=1	3.58169e+06	3.75224e+06	2.38103e+06	8.71667e+06	5.25461e+06	4.28017e+06	4.04935e+06	6.73345e+06	8.79325e+06	4.28449e+06	6.27688e+06	6.14478e+06	4.24238e+06	5.90846e+06	5.79155e+06	3.95704e+06	5.72157e+06	5.10114e+06	3.55819e+06	7.62205e+06	4.5921e+06	3.68183e+06	6.18685e+06	5.89301e+06	2.81406e+06	3.49712e+06	2.39313e+06	1.10599e+07	5.94117e+06	4.63095e+06	4.71618e+06	6.60187e+06	7.47818e+06	3.87134e+06	6.2974e+06	5.18228e+06	3.67311e+06	5.08565e+06
Q31N75	22	12	1994.81	0.268255	0.636267	3.31725	0.419813	Low light 3h	High light	57219	Q31N75_SYNE7 Probable porin OS=Synechococcus elongatus (strain PCC 7942) GN=Synpcc7942_1464 PE=4 SV=1	4.11794e+07	4.20403e+07	3.32803e+07	3.50592e+07	3.38557e+07	3.02099e+07	1.87272e+07	5.9795e+07	1.80957e+08	5.38461e+07	7.46527e+07	1.57838e+08	3.94035e+07	9.29366e+07	1.96481e+08	7.27394e+07	1.03016e+08	1.26005e+08	4.56799e+07	8.08643e+07	1.02257e+08	4.86043e+07	7.81315e+07	1.49248e+08	3.23538e+07	3.91819e+07	3.34493e+07	4.44838e+07	3.82793e+07	3.26857e+07	2.18111e+07	5.86265e+07	1.53895e+08	4.86537e+07	7.48966e+07	1.33115e+08	3.4116e+07	7.99944e+07
Q31RQ2	7	7	400	0.270879	0.64149	1.94819	0.417755	High light	GL	19044	Q31RQ2_SYNE7 Cyclic nucleotide-binding domain (CNMP-BD) protein OS=Synechococcus elongatus (strain PCC 7942) GN=Synpcc7942_0235 PE=4 SV=1	3.54025e+06	2.82924e+06	2.92185e+06	3.21771e+06	7.37596e+06	7.5076e+06	3.08807e+06	3.90095e+06	5.65479e+06	3.29096e+06	4.3258e+06	5.21633e+06	2.64661e+06	4.11804e+06	4.78651e+06	4.2003e+06	3.96236e+06	4.33831e+06	3.56998e+06	3.22695e+06	3.84324e+06	3.25584e+06	3.46678e+06	4.40097e+06	2.78151e+06	2.63687e+06	2.9367e+06	4.08269e+06	8.33971e+06	8.12287e+06	3.5966e+06	3.82472e+06	4.80909e+06	2.97361e+06	4.33994e+06	4.39926e+06	2.29147e+06	3.54457e+06
Q31PL1	23	23	1783.03	0.271739	0.642282	3.84845	0.417085	Low light 3h	High light	44628	Q31PL1_SYNE7 Ferredoxin--NADP reductase OS=Synechococcus elongatus (strain PCC 7942) GN=Synpcc7942_0978 PE=3 SV=1	1.40838e+07	1.42573e+07	1.10999e+07	1.02792e+07	1.42508e+07	1.18997e+07	8.92299e+06	4.98443e+07	8.02e+07	1.60681e+07	5.15987e+07	6.65656e+07	1.23615e+07	4.52941e+07	8.2542e+07	2.43429e+07	3.71758e+07	4.52918e+07	1.38056e+07	2.81932e+07	3.44987e+07	1.32273e+07	2.45834e+07	4.0485e+07	1.10654e+07	1.32879e+07	1.11563e+07	1.30424e+07	1.61128e+07	1.28749e+07	1.03924e+07	4.88702e+07	6.82058e+07	1.45187e+07	5.17674e+07	5.61389e+07	1.07027e+07	3.89865e+07
Q31R64	2	2	110.5	0.27206	0.642282	2.34958	0.416835	High light	GL	8351	Q31R64_SYNE7 Uncharacterized protein OS=Synechococcus elongatus (strain PCC 7942) GN=Synpcc7942_0423 PE=4 SV=1	427722	252184	315389	1.24683e+06	532168	559532	328631	456053	575314	338392	444437	662459	453596	447834	803672	326526	475175	599422	399562	327039	577154	274083	450247	561847	336053	235038	316991	1.582e+06	601701	605388	382749	447141	489274	305760	445890	558693	392728	385469
Q31MC9	10	9	550.82	0.274011	0.645884	2.48029	0.415322	Low light 3h	High light	38478	Q31MC9_SYNE7 Alanine dehydrogenase OS=Synechococcus elongatus (strain PCC 7942) GN=Synpcc7942_1760 PE=3 SV=1	3.10013e+06	2.89769e+06	2.14734e+06	4.07217e+06	1.57245e+06	1.19948e+06	2.27918e+06	2.35741e+06	5.59793e+06	2.77736e+06	4.24455e+06	8.27805e+06	2.02683e+06	4.97046e+06	9.97808e+06	4.27108e+06	5.60538e+06	6.63003e+06	3.04141e+06	4.19798e+06	4.55621e+06	2.66289e+06	3.78642e+06	5.88656e+06	2.43571e+06	2.70067e+06	2.15825e+06	5.16684e+06	1.7779e+06	1.29779e+06	2.65451e+06	2.31134e+06	4.76074e+06	2.50954e+06	4.25842e+06	6.98139e+06	1.75486e+06	4.27828e+06
Q31LI7	2	2	86.09	0.274822	0.64679	2.2241	0.414696	Low light 1h	GL	31299	Q31LI7_SYNE7 Probable oligopeptides ABC transporter permease protein OS=Synechococcus elongatus (strain PCC 7942) GN=Synpcc7942_2052 PE=3 SV=1	562434	586392	583710	719939	1.03797e+06	1.10776e+06	2.24931e+06	679062	924960	1.56116e+06	596062	808814	1.16446e+06	686576	685140	912248	610002	622724	603060	597148	635473	914442	540018	695922	441893	546522	586675	913472	1.17359e+06	1.19854e+06	2.61972e+06	665792	786628	1.41062e+06	598011	682124	1.00821e+06	590964
O06865	16	14	1043.48	0.276256	0.648337	2.30972	0.413592	Low light 3h	GL	51089	AMPA_SYNE7 Probable cytosol aminopeptidase OS=Synechococcus elongatus (strain PCC 7942) GN=pepA PE=3 SV=2	7.70322e+06	5.38983e+06	4.60678e+06	6.86247e+06	7.17092e+06	5.59096e+06	3.5859e+06	1.1161e+07	1.61277e+07	7.03247e+06	9.65269e+06	1.41518e+07	7.23737e+06	1.49568e+07	1.86875e+07	9.42583e+06	1.26849e+07	1.32757e+07	8.22488e+06	9.13859e+06	1.28336e+07	7.56384e+06	8.23918e+06	1.34907e+07	6.05227e+06	5.02336e+06	4.63018e+06	8.70722e+06	8.10787e+06	6.04916e+06	4.17642e+06	1.09429e+07	1.37157e+07	6.35433e+06	9.68423e+06	1.19351e+07	6.2662e+06	1.28739e+07
Q31LZ1	11	10	625	0.276869	0.648337	3.43172	0.413123	Low light 3h	High light	50767	LEUC_SYNE7 3-isopropylmalate dehydratase large subunit OS=Synechococcus elongatus (strain PCC 7942) GN=leuC PE=3 SV=1	6.1272e+06	5.17714e+06	3.13941e+06	2.08916e+06	1.86477e+06	1.66788e+06	1.26045e+06	2.77782e+06	6.78053e+06	2.31177e+06	4.31793e+06	9.41307e+06	1.93699e+06	6.14086e+06	1.12146e+07	4.62254e+06	6.10667e+06	8.31309e+06	3.4132e+06	4.4979e+06	5.20147e+06	3.29845e+06	3.92928e+06	8.103e+06	4.81402e+06	4.82514e+06	3.15536e+06	2.65076e+06	2.10842e+06	1.80457e+06	1.46802e+06	2.72353e+06	5.76647e+06	2.08884e+06	4.33204e+06	7.93862e+06	1.67706e+06	5.2857e+06
Q31Q06	1	1	33.95	0.277056	0.648337	1.78335	0.41298	Low light 1h	Low light 6h	21974	Q31Q06_SYNE7 Uncharacterized protein OS=Synechococcus elongatus (strain PCC 7942) GN=Synpcc7942_0831 PE=4 SV=1	938231	477178	825326	770796	1.04766e+06	1.26225e+06	1.35321e+06	882979	899191	1.15263e+06	583168	361120	866229	432418	598198	981017	650585	564013	770754	808295	838520	739747	520945	497450	737150	444734	829519	978000	1.18455e+06	1.36569e+06	1.57605e+06	865724	764713	1.04148e+06	585074	304555	749991	372200
Q31L22	3	3	232.98	0.277309	0.648337	1.86804	0.412786	GL	High light	13039	RL18_SYNE7 50S ribosomal protein L18 OS=Synechococcus elongatus (strain PCC 7942) GN=rplR PE=3 SV=1	4.82344e+06	3.22512e+06	2.9819e+06	1.38406e+06	2.50798e+06	2.0128e+06	1.39099e+06	2.40723e+06	3.36689e+06	2.04889e+06	3.30199e+06	3.05593e+06	2.02111e+06	3.19977e+06	3.41548e+06	2.44756e+06	3.1256e+06	3.5471e+06	2.18777e+06	2.70088e+06	3.7108e+06	2.60785e+06	2.84491e+06	4.12136e+06	3.78968e+06	3.00584e+06	2.99705e+06	1.75612e+06	2.83567e+06	2.17776e+06	1.62005e+06	2.36019e+06	2.86335e+06	1.85132e+06	3.31278e+06	2.57725e+06	1.7499e+06	2.75417e+06
P39664	2	1	45.41	0.277615	0.648337	1.98626	0.412552	GL	Low light 2h	46416	SPHS_SYNE7 Sensor protein SphS OS=Synechococcus elongatus (strain PCC 7942) GN=sphS PE=1 SV=2	3.97399e+06	2.23699e+06	1.86264e+06	1.16898e+06	2.41915e+06	3.08286e+06	600826	1.53599e+06	1.94607e+06	1.01698e+06	1.52537e+06	1.5224e+06	1.15283e+06	1.65168e+06	1.49223e+06	1.3228e+06	1.64067e+06	1.58942e+06	1.24584e+06	1.31047e+06	2.11714e+06	1.50125e+06	1.61154e+06	2.31395e+06	3.12228e+06	2.08489e+06	1.87211e+06	1.48322e+06	2.73523e+06	3.33551e+06	699769	1.50597e+06	1.65502e+06	918910	1.53035e+06	1.28393e+06	998135	1.42167e+06
Q31PS7	1	1	30.57	0.278638	0.649728	2.54822	0.411771	High light	Low light 6h	70381	Q31PS7_SYNE7 DNA polymerase III, tau subunit OS=Synechococcus elongatus (strain PCC 7942) GN=Synpcc7942_0912 PE=4 SV=1	88934.2	43781.9	49907.9	73694.6	97513.1	96637.1	16128.8	66709.3	97330.7	54620.8	56244.4	51916.2	34413	55228.8	68728.6	56715.1	34920.3	44595	32634	26515.8	56010.4	36941.9	20018.7	48150	69873.9	40805.1	50161.5	93505	110254	104557	18784.8	65405.7	82774.5	49353.6	56428.2	43784.2	29795.2	47537.7
Q31MP6	9	9	566.07	0.279567	0.650894	1.72419	0.411065	Low light 3h	GL	58031	Q31MP6_SYNE7 Diguanylate cyclase with GAF sensor OS=Synechococcus elongatus (strain PCC 7942) GN=Synpcc7942_1643 PE=4 SV=1	4.59967e+06	3.40813e+06	3.17086e+06	5.54541e+06	7.33934e+06	6.20197e+06	4.52166e+06	5.27211e+06	8.59407e+06	4.48046e+06	4.96963e+06	7.94014e+06	4.55389e+06	5.99896e+06	8.72125e+06	4.86853e+06	5.71587e+06	7.22071e+06	4.19511e+06	4.57649e+06	5.97341e+06	3.76892e+06	4.28849e+06	7.26523e+06	3.61387e+06	3.17641e+06	3.18697e+06	7.03611e+06	8.2983e+06	6.71024e+06	5.26628e+06	5.16909e+06	7.30879e+06	4.0484e+06	4.98587e+06	6.69642e+06	3.94281e+06	5.16356e+06
Q31L33	4	3	307.25	0.280236	0.651451	2.04082	0.410557	Low light 6h	High light	17061	RL13_SYNE7 50S ribosomal protein L13 OS=Synechococcus elongatus (strain PCC 7942) GN=rplM PE=3 SV=1	6.68623e+06	6.61506e+06	7.03924e+06	2.94546e+06	4.22908e+06	3.76314e+06	2.7315e+06	6.49407e+06	7.82532e+06	4.07853e+06	8.52008e+06	8.15623e+06	4.20827e+06	8.25253e+06	7.0793e+06	5.52627e+06	8.2903e+06	7.64478e+06	4.18977e+06	6.11908e+06	8.59297e+06	6.35144e+06	5.82805e+06	1.01424e+07	5.25324e+06	6.16529e+06	7.07501e+06	3.73725e+06	4.78166e+06	4.07154e+06	3.18131e+06	6.36717e+06	6.65501e+06	3.68523e+06	8.54792e+06	6.87866e+06	3.64357e+06	7.1033e+06
Q31N21	1	1	37.74	0.282304	0.655256	1.77805	0.408995	High light	Low light 4h	87911	Q31N21_SYNE7 DNA helicase OS=Synechococcus elongatus (strain PCC 7942) GN=Synpcc7942_1518 PE=4 SV=1	91491.3	64764.7	137823	146411	101939	85911.2	80674.6	97139.3	55018.3	91389.7	66042	41049.4	58174.6	88832.6	48634.1	64479.5	52355.9	71157.4	77044.2	50260.6	84904.3	89499.3	48412.3	66711.3	71882.9	60361.2	138523	185769	115258	92951.9	93959.9	95241.1	46790.1	82577	66257.8	34619.5	50368.3	76461.9
Q31P73	22	22	1630.44	0.285502	0.661666	1.95904	0.406599	Low light 4h	High light	42168	PGK_SYNE7 Phosphoglycerate kinase OS=Synechococcus elongatus (strain PCC 7942) GN=pgk PE=3 SV=1	5.94626e+07	4.85493e+07	2.66202e+07	5.27234e+07	2.46288e+07	2.03693e+07	1.88857e+07	3.6133e+07	4.89796e+07	3.63041e+07	4.28818e+07	6.57389e+07	2.97199e+07	6.48675e+07	8.49e+07	5.70681e+07	7.57198e+07	5.86522e+07	4.39632e+07	6.0097e+07	4.83193e+07	4.54141e+07	4.0634e+07	6.19988e+07	4.67186e+07	4.52483e+07	2.67554e+07	6.68964e+07	2.78468e+07	2.20387e+07	2.19958e+07	3.54269e+07	4.16545e+07	3.28032e+07	4.30219e+07	5.54417e+07	2.57318e+07	5.58342e+07
Q31M26	2	2	125.09	0.286091	0.662022	1.83284	0.406159	High light	Low light 5h	32766	Q31M26_SYNE7 Release factor glutamine methyltransferase OS=Synechococcus elongatus (strain PCC 7942) GN=prmC PE=3 SV=1	922378	606368	640863	1.11443e+06	1.45274e+06	1.1302e+06	582752	895146	1.35907e+06	556781	772081	1.07913e+06	656033	779807	1.10841e+06	690817	654929	1.13604e+06	537690	678462	801136	690065	663197	962135	724695	565140	644119	1.41401e+06	1.64255e+06	1.22283e+06	678718	877653	1.15582e+06	503090	774604	910098	568001	671213
Q31LR6	4	4	271.25	0.2871	0.662675	4.13812	0.40541	Low light 1h	GL	42975	Q31LR6_SYNE7 Mannose-1-phosphate guanyltransferase OS=Synechococcus elongatus (strain PCC 7942) GN=Synpcc7942_1973 PE=4 SV=1	368882	419732	183554	573594	532539	331514	404351	946602	2.672e+06	429730	1.00373e+06	1.99857e+06	361320	1.45089e+06	1.67972e+06	395242	1.0545e+06	1.13259e+06	310846	442487	657363	348762	524482	1.21729e+06	289823	391194	184487	727786	602121	358682	470938	928104	2.27239e+06	388291	1.00701e+06	1.68552e+06	312835	1.24884e+06
Q31P38	8	6	335.72	0.287247	0.662675	1.43007	0.405301	Low light 3h	Low light 5h	57519	PANCY_SYNE7 Bifunctional pantoate ligase/cytidylate kinase OS=Synechococcus elongatus (strain PCC 7942) GN=panC/cmk PE=3 SV=1	834903	897963	741423	1.15803e+06	1.05165e+06	975292	1.02124e+06	922554	1.12156e+06	970489	788879	1.42687e+06	953462	872429	1.56426e+06	965246	879444	1.15018e+06	817673	692265	860680	889718	805762	1.01524e+06	655967	836909	745190	1.46933e+06	1.18906e+06	1.05522e+06	1.18942e+06	904526	953826	876904	791458	1.20337e+06	825518	750936
Q31QT1	3	3	182.43	0.287689	0.662689	1.79001	0.404973	GL	Low light 2h	26871	Q31QT1_SYNE7 Two component transcriptional regulator, winged helix family OS=Synechococcus elongatus (strain PCC 7942) GN=Synpcc7942_0556 PE=4 SV=1	3.01754e+06	2.27273e+06	1.88639e+06	1.19794e+06	1.70827e+06	1.64248e+06	1.20163e+06	1.33153e+06	2.58031e+06	1.14458e+06	1.1663e+06	1.6984e+06	1.25048e+06	1.48411e+06	2.22476e+06	1.34461e+06	1.49742e+06	1.80078e+06	1.608e+06	3.04408e+06	1.68663e+06	1.43097e+06	1.56817e+06	2.04488e+06	2.37082e+06	2.1182e+06	1.89597e+06	1.51997e+06	1.93147e+06	1.77709e+06	1.39951e+06	1.30551e+06	2.19442e+06	1.03421e+06	1.17011e+06	1.43237e+06	1.08268e+06	1.27744e+06
Q31PL7	1	1	25.77	0.290091	0.666048	3.86681	0.4032	High light	Low light 6h	13724	Q31PL7_SYNE7 YjgF-like protein OS=Synechococcus elongatus (strain PCC 7942) GN=Synpcc7942_0972 PE=4 SV=1	35793.7	21136.5	18885.1	43839.2	71029.5	47439.5	38281.9	26513.7	17457.9	56683.9	13529.3	10922.2	68129.1	21300.3	11617.8	33010.2	13879.3	18568.1	44749	17696.8	20349	18000.8	19740.8	4233.03	28122.4	19699.4	18981	55623.9	80310.2	51327.3	44586	25995.6	14847	51217.9	13573.5	9211.4	58986.9	18334
Q31ML0	7	7	408.9	0.290097	0.666048	1.68209	0.403196	GL	High light	12664	PSB28_SYNE7 Photosystem II reaction center Psb28 protein OS=Synechococcus elongatus (strain PCC 7942) GN=psb28 PE=3 SV=1	1.88472e+07	1.18971e+07	8.36517e+06	7.60194e+06	7.87038e+06	7.7782e+06	7.90361e+06	7.2526e+06	1.13377e+07	7.25751e+06	7.7527e+06	1.00594e+07	9.65705e+06	9.11012e+06	1.27077e+07	8.99196e+06	9.86575e+06	1.09556e+07	7.85573e+06	9.39168e+06	1.04742e+07	1.01669e+07	8.20031e+06	1.57418e+07	1.48079e+07	1.10882e+07	8.40767e+06	9.64548e+06	8.89872e+06	8.41565e+06	9.20516e+06	7.11087e+06	9.64206e+06	6.55767e+06	7.77803e+06	8.48372e+06	8.36118e+06	7.84146e+06
Q31NB3	39	37	3193.9	0.290464	0.666048	3.51656	0.402927	Low light 3h	GL	52814	RBL_SYNE7 Ribulose bisphosphate carboxylase large chain OS=Synechococcus elongatus (strain PCC 7942) GN=cbbL PE=3 SV=1	2.26868e+08	1.18675e+08	1.13553e+08	8.81169e+07	2.77301e+08	2.98721e+08	1.07808e+08	4.92059e+08	7.08195e+08	2.07122e+08	5.57056e+08	8.13336e+08	1.68474e+08	5.61253e+08	8.84714e+08	2.79642e+08	5.81319e+08	6.84774e+08	2.59292e+08	4.34144e+08	5.01822e+08	2.51382e+08	4.20824e+08	6.74681e+08	1.78246e+08	1.10606e+08	1.1413e+08	1.11804e+08	3.13533e+08	3.23202e+08	1.25562e+08	4.82444e+08	6.02282e+08	1.87149e+08	5.58876e+08	6.85937e+08	1.45866e+08	4.83094e+08
Q31MQ3	4	4	298.33	0.292818	0.670435	2.64719	0.401203	GL	High light	14928	Q31MQ3_SYNE7 4a-hydroxytetrahydrobiopterin dehydratase OS=Synechococcus elongatus (strain PCC 7942) GN=Synpcc7942_1636 PE=4 SV=1	4.09595e+06	4.19516e+06	4.05687e+06	868168	1.64745e+06	2.14894e+06	1.54655e+06	1.38728e+06	3.07782e+06	1.23583e+06	1.94289e+06	3.58825e+06	809661	1.84786e+06	3.78918e+06	1.13914e+06	2.05185e+06	4.48938e+06	1.9097e+06	2.52704e+06	3.72318e+06	2.44355e+06	2.65461e+06	5.07833e+06	3.21811e+06	3.90993e+06	4.07748e+06	1.10155e+06	1.8627e+06	2.32505e+06	1.80123e+06	1.36017e+06	2.61752e+06	1.11666e+06	1.94924e+06	3.02619e+06	701014	1.59053e+06
Q31RB5	2	2	64.64	0.293826	0.67154	2.38557	0.400469	High light	Low light 5h	30474	Q31RB5_SYNE7 Uncharacterized protein OS=Synechococcus elongatus (strain PCC 7942) GN=Synpcc7942_0372 PE=4 SV=1	132031	133750	96621.9	236510	356525	234863	58315.8	313773	361669	141700	276831	253462	108608	239378	211958	171632	198894	148776	118334	114549	114161	116336	137146	177469	103735	124656	97112.8	300087	403108	254111	67919	307641	307580	128035	277735	213760	94033.8	206043
Q31QF6	1	1	47.94	0.294186	0.67154	16.6988	0.400208	Low light 2h	High light	24971	ISPD_SYNE7 2-C-methyl-D-erythritol 4-phosphate cytidylyltransferase OS=Synechococcus elongatus (strain PCC 7942) GN=ispD PE=3 SV=1	6464.96	46586.5	26238.3	8023.23	4487.08	4594.28	6087.4	1642.72	56120.8	4543.7	61281.8	219801	1952.27	17203.6	146350	24530.6	24149.9	201532	45038	55303.9	45037.1	42002.1	52538.1	142019	5079.39	43419	26371.6	10180	5073.37	4970.79	7089.85	1610.62	47727.7	4105.55	61482.1	185372	1690.29	14807.9
Q31RM5	5	4	257.79	0.294771	0.671866	1.91116	0.399784	Low light 1h	GL	50411	Q31RM5_SYNE7 Diaminopimelate decarboxylase OS=Synechococcus elongatus (strain PCC 7942) GN=lysA PE=3 SV=1	734031	637335	392094	838179	691749	568247	612522	889007	1.86873e+06	815115	867148	1.51676e+06	651340	1.07691e+06	1.61028e+06	842934	1.05452e+06	1.17283e+06	886110	963120	1.08822e+06	734228	930192	1.28723e+06	576714	594002	394086	1.0635e+06	782133	614817	713391	871635	1.58926e+06	736513	869982	1.27918e+06	563938	926945
Q31R28	1	1	24.86	0.295393	0.672274	18.3495	0.399333	Low light 2h	Low light 1h	39336	Q31R28_SYNE7 S-(hydroxymethyl)glutathione dehydrogenase OS=Synechococcus elongatus (strain PCC 7942) GN=Synpcc7942_0459 PE=3 SV=1	724.874	31578.9	29128.2	8950.65	1359.18	1295.49	4682.83	762.112	3571.34	1152.58	51055.2	113236	20126.1	12051.9	87151.1	8661.16	17651.4	73884.8	17444.1	44458.5	8558.82	4118.21	48357.8	29743.3	569.52	29431.8	29276.2	11356.7	1536.77	1401.67	5453.99	747.219	3037.23	1041.44	51222.1	95499.2	17425.4	10373.6
Q31NS4	4	4	364.2	0.297188	0.675347	1.50603	0.398037	High light	Low light 5h	25549	Q31NS4_SYNE7 Uncharacterized protein OS=Synechococcus elongatus (strain PCC 7942) GN=Synpcc7942_1265 PE=4 SV=1	3.32661e+06	2.84198e+06	2.2875e+06	2.79953e+06	4.536e+06	3.30742e+06	2.83173e+06	2.91338e+06	4.26943e+06	2.31903e+06	2.86509e+06	3.38546e+06	2.27453e+06	2.77059e+06	3.27996e+06	1.93693e+06	2.7144e+06	2.95009e+06	2.00113e+06	2.27966e+06	2.78612e+06	2.0199e+06	2.24842e+06	3.19045e+06	2.61366e+06	2.64875e+06	2.29912e+06	3.55209e+06	5.12868e+06	3.57847e+06	3.29805e+06	2.85645e+06	3.63092e+06	2.0954e+06	2.87446e+06	2.85517e+06	1.96932e+06	2.38476e+06
Q03511	3	3	296.73	0.299531	0.679654	5.84873	0.396357	Low light 3h	GL	10897	CCMK_SYNE7 Carbon dioxide-concentrating mechanism protein CcmK OS=Synechococcus elongatus (strain PCC 7942) GN=ccmK PE=1 SV=1	1.32613e+07	9.75241e+06	7.86085e+06	7.46209e+06	1.53556e+07	8.35163e+06	7.05541e+06	2.309e+07	1.16102e+08	1.23872e+07	3.13916e+07	8.3906e+07	1.45144e+07	3.97062e+07	1.26356e+08	1.85548e+07	4.64363e+07	8.04962e+07	1.54128e+07	2.85125e+07	7.85021e+07	1.54097e+07	3.50616e+07	1.29868e+08	1.04191e+07	9.08932e+06	7.90078e+06	9.46803e+06	1.7362e+07	9.03607e+06	8.21727e+06	2.26388e+07	9.87389e+07	1.11927e+07	3.14942e+07	7.07632e+07	1.25668e+07	3.41768e+07
Q31Q58	2	2	85.81	0.301009	0.68108	4.5891	0.395302	Low light 4h	High light	91296	Q31Q58_SYNE7 Metal dependent phosphohydrolase OS=Synechococcus elongatus (strain PCC 7942) GN=Synpcc7942_0779 PE=4 SV=1	2.76667e+07	1.40077e+07	1.04895e+07	3.96758e+06	7.03759e+06	3.64652e+06	1.39371e+06	1.11212e+07	3.51389e+07	6.45468e+06	1.42716e+07	2.71353e+07	4.84887e+06	2.27224e+07	2.45582e+07	1.83688e+07	2.29467e+07	2.59226e+07	1.32135e+07	1.66554e+07	2.26413e+07	1.75108e+07	1.31095e+07	2.7457e+07	2.17372e+07	1.30553e+07	1.05428e+07	5.03414e+06	7.95712e+06	3.94536e+06	1.62322e+06	1.09039e+07	2.98837e+07	5.83225e+06	1.43182e+07	2.28849e+07	4.19821e+06	1.95581e+07
Q31Q63	3	3	102.45	0.301227	0.68108	1.38277	0.395148	Low light 4h	GL	33449	Q31Q63_SYNE7 Esterase OS=Synechococcus elongatus (strain PCC 7942) GN=Synpcc7942_0774 PE=4 SV=1	1.04875e+06	723406	738665	1.01043e+06	1.11286e+06	790344	1.39028e+06	1.07804e+06	922832	980921	1.13885e+06	1.15877e+06	1.19717e+06	1.03665e+06	1.19691e+06	939160	1.33466e+06	1.19806e+06	830529	1.04548e+06	1.19274e+06	883415	1.13335e+06	1.16454e+06	823984	674221	742418	1.28205e+06	1.25826e+06	855116	1.61922e+06	1.05697e+06	784819	886330	1.14257e+06	977264	1.03652e+06	892291
Q31MP2	2	2	92.83	0.301723	0.68108	1.83054	0.394795	GL	Low light 2h	34597	Q31MP2_SYNE7 Uncharacterized protein OS=Synechococcus elongatus (strain PCC 7942) GN=Synpcc7942_1647 PE=4 SV=1	624268	472848	499605	309912	545306	595259	113959	331745	538800	201302	305430	365534	173978	338144	393837	286015	349195	349924	257148	252222	365472	341395	284085	355374	490475	440698	502143	393222	616556	644043	132725	325263	458220	181890	306429	308277	150632	291054
Q79PG5	2	2	94.49	0.301954	0.68108	2.21995	0.394631	Low light 3h	High light	31658	Q79PG5_SYNE7 Putative uncharacterized protein SED0024 OS=Synechococcus elongatus (strain PCC 7942) GN=SED0024 PE=4 SV=1	1.03814e+06	704512	411902	720057	840065	557033	711741	825777	1.97414e+06	859011	1.21478e+06	1.81663e+06	1.01421e+06	1.58109e+06	2.10468e+06	771889	1.59668e+06	1.50535e+06	801407	995342	1.53076e+06	766062	896870	2.24636e+06	815644	656611	413994	913621	949828	602684	828948	809640	1.6789e+06	776176	1.21875e+06	1.53207e+06	878112	1.36091e+06
O50209	9	8	657.89	0.303356	0.682211	4.46685	0.393638	Low light 3h	High light	18618	O50209_SYNE7 Allophycocyanin, beta subunit OS=Synechococcus elongatus (strain PCC 7942) GN=apcF PE=3 SV=1	3.83944e+07	3.62658e+07	3.04342e+07	7.37795e+06	8.96118e+06	9.82359e+06	4.44181e+06	2.13279e+07	4.8703e+07	1.03811e+07	2.71882e+07	4.88716e+07	9.34326e+06	4.2863e+07	6.46588e+07	2.01904e+07	4.26968e+07	5.20697e+07	1.39028e+07	3.07347e+07	4.135e+07	1.63263e+07	3.39106e+07	6.14874e+07	3.01657e+07	3.38e+07	3.05888e+07	9.36127e+06	1.01321e+07	1.06287e+07	5.17328e+06	2.09111e+07	4.14193e+07	9.38004e+06	2.72771e+07	4.12164e+07	8.0895e+06	3.6894e+07
Q31RV7	3	3	201.25	0.303638	0.682211	2.26839	0.393438	Low light 2h	High light	33846	Q31RV7_SYNE7 Uncharacterized protein OS=Synechococcus elongatus (strain PCC 7942) GN=Synpcc7942_0180 PE=4 SV=1	1.01479e+06	1.02797e+06	613951	362833	482453	430615	636976	750441	1.04603e+06	462923	1.06413e+06	1.36719e+06	454768	715372	1.41509e+06	657338	887706	1.34092e+06	606594	689171	1.04099e+06	633580	841102	1.23378e+06	797303	958076	617070	460369	545490	465906	741871	735777	889596	418283	1.06761e+06	1.15304e+06	393743	615751
Q31PD3	5	5	415	0.304161	0.682211	2.14902	0.393069	GL	Low light 1h	27468	Q31PD3_SYNE7 Transcriptional regulator, XRE family OS=Synechococcus elongatus (strain PCC 7942) GN=Synpcc7942_1056 PE=4 SV=1	8.04129e+06	6.42624e+06	6.17271e+06	1.9499e+06	3.37246e+06	4.85444e+06	1.41582e+06	2.53537e+06	5.6533e+06	1.97008e+06	2.77504e+06	5.24883e+06	1.68699e+06	3.44659e+06	6.21882e+06	2.97635e+06	4.13742e+06	6.51926e+06	2.77399e+06	4.33724e+06	5.79746e+06	3.83094e+06	5.28963e+06	8.39904e+06	6.31788e+06	5.98931e+06	6.20407e+06	2.47406e+06	3.8131e+06	5.25227e+06	1.64897e+06	2.48583e+06	4.80782e+06	1.7801e+06	2.78411e+06	4.42666e+06	1.46062e+06	2.96663e+06
Q31SB9	15	15	812.09	0.304253	0.682211	1.62939	0.393004	Low light 3h	GL	79373	Q31SB9_SYNE7 Glycine--tRNA ligase beta subunit OS=Synechococcus elongatus (strain PCC 7942) GN=glyS PE=3 SV=1	8.13063e+06	7.06306e+06	5.48214e+06	7.15818e+06	7.60814e+06	7.17592e+06	7.50163e+06	8.66024e+06	1.42065e+07	7.41668e+06	8.98453e+06	1.288e+07	7.52633e+06	1.10382e+07	1.51245e+07	8.28672e+06	9.85615e+06	1.22876e+07	6.69996e+06	8.2215e+06	9.08092e+06	6.77455e+06	7.51983e+06	1.1253e+07	6.38807e+06	6.58283e+06	5.50999e+06	9.08242e+06	8.60222e+06	7.76401e+06	8.73698e+06	8.491e+06	1.20819e+07	6.70149e+06	9.01389e+06	1.08625e+07	6.51638e+06	9.50105e+06
Q31QD2	2	2	81.79	0.306049	0.685224	2.39465	0.391742	High light	GL	23677	Q31QD2_SYNE7 Uncharacterized protein OS=Synechococcus elongatus (strain PCC 7942) GN=Synpcc7942_0705 PE=4 SV=1	158779	116691	139088	174633	438943	379145	187296	214530	362350	129295	222989	230736	75124.7	146919	258155	111032	179499	325350	118079	155593	231966	111906	165654	218999	124750	108757	139794	221578	496296	410217	218139	210338	308159	116827	223718	194594	65043.8	126459
Q31L16	2	2	98.03	0.307699	0.68713	1.8884	0.390587	Low light 3h	High light	9341	RS17_SYNE7 30S ribosomal protein S17 OS=Synechococcus elongatus (strain PCC 7942) GN=rpsQ PE=3 SV=1	1.5872e+06	760696	625658	770812	711777	559699	888747	1.07272e+06	1.33158e+06	809015	1.372e+06	1.58748e+06	893176	1.27311e+06	1.69037e+06	705902	1.19347e+06	1.19734e+06	617095	550087	1.11207e+06	584730	805539	1.29345e+06	1.24703e+06	708975	628836	978020	804778	605568	1.0351e+06	1.05176e+06	1.13244e+06	731002	1.37649e+06	1.33882e+06	773322	1.09582e+06
Q9WWQ0	2	2	111.02	0.307805	0.68713	1.82728	0.390513	Low light 1h	GL	28078	Q9WWQ0_SYNE7 Circadian phase modifier OS=Synechococcus elongatus (strain PCC 7942) GN=cpmA PE=4 SV=1	948866	581645	433492	1.01548e+06	739856	674156	1.27768e+06	919906	1.3912e+06	769353	925430	1.15499e+06	728495	957803	1.52127e+06	651032	1.07373e+06	1.23797e+06	611362	718905	975152	653329	716289	1.23774e+06	745505	542098	435694	1.28846e+06	836526	729405	1.48808e+06	901930	1.18314e+06	695164	928454	974077	630739	824421
Q31R16	2	2	79.91	0.308348	0.68733	2.79577	0.390134	GL	Low light 1h	30681	Q31R16_SYNE7 ABC-type sugar transport system permease component-like OS=Synechococcus elongatus (strain PCC 7942) GN=Synpcc7942_0471 PE=3 SV=1	990198	980638	755749	163234	484546	462638	55527.2	309641	610086	245343	535271	581613	158815	548552	611558	398720	502330	552716	441403	424466	476517	283980	397632	588483	777979	913963	759588	207114	547856	500553	64671.3	303590	518845	221685	537020	490511	137504	472161
Q8GIS7	4	4	294.51	0.310017	0.690039	1.89594	0.388974	GL	Low light 4h	42296	Q8GIS7_SYNE7 Uncharacterized protein OS=Synechococcus elongatus (strain PCC 7942) GN=SEA0045 PE=4 SV=1	1.19934e+06	982887	1.10091e+06	374815	475074	1.07907e+06	251011	457645	1.0281e+06	534368	630823	803594	474732	498513	900525	449846	490973	790850	478995	599390	955737	788341	775726	1.05857e+06	942294	916059	1.10651e+06	475572	537147	1.16751e+06	292347	448702	874341	482839	632884	677721	411028	429091
Q31NS0	10	10	630.63	0.310869	0.690058	1.73835	0.388384	Low light 5h	Low light 3h	50965	Q31NS0_SYNE7 Magnesium transporter MgtE OS=Synechococcus elongatus (strain PCC 7942) GN=Synpcc7942_1269 PE=3 SV=1	1.52577e+07	6.88871e+06	1.00058e+07	7.9362e+06	1.15409e+07	1.12182e+07	4.75464e+06	8.78159e+06	1.21481e+07	7.62663e+06	9.00322e+06	1.0295e+07	5.21092e+06	8.22231e+06	1.09669e+07	1.39076e+07	1.10255e+07	1.18832e+07	1.03448e+07	1.32738e+07	1.87973e+07	1.09279e+07	9.65049e+06	9.03008e+06	1.19876e+07	6.42034e+06	1.00566e+07	1.00696e+07	1.30488e+07	1.21376e+07	5.53763e+06	8.60999e+06	1.03313e+07	6.89119e+06	9.03264e+06	8.68238e+06	4.51167e+06	7.07728e+06
Q31K15	3	2	110.73	0.311234	0.690058	2.56071	0.388131	High light	Low light 2h	27802	Q31K15_SYNE7 ATPase OS=Synechococcus elongatus (strain PCC 7942) GN=Synpcc7942_2574 PE=3 SV=1	751424	557854	757923	992881	1.08622e+06	1.28564e+06	810471	562349	341503	775210	361777	177003	742988	536366	202569	807330	593330	169335	696467	373849	335218	596635	583272	220831	590379	519925	761774	1.25979e+06	1.22815e+06	1.391e+06	943937	551360	290429	700457	362959	149277	643287	461673
Q55041	14	13	774.9	0.31139	0.690058	2.45697	0.388024	Low light 3h	GL	83138	PURL_SYNE7 Phosphoribosylformylglycinamidine synthase subunit PurL OS=Synechococcus elongatus (strain PCC 7942) GN=purL PE=3 SV=3	2.61192e+06	2.77452e+06	2.14672e+06	4.31067e+06	2.3847e+06	2.294e+06	2.80064e+06	2.64714e+06	5.62848e+06	3.02732e+06	3.79654e+06	8.4614e+06	2.70918e+06	5.219e+06	1.05805e+07	3.57542e+06	5.50938e+06	8.15033e+06	3.17465e+06	4.46681e+06	5.56383e+06	3.06499e+06	4.66046e+06	7.78856e+06	2.05214e+06	2.58587e+06	2.15763e+06	5.46946e+06	2.69629e+06	2.48201e+06	3.26184e+06	2.59541e+06	4.78671e+06	2.7354e+06	3.80895e+06	7.13602e+06	2.34564e+06	4.49221e+06
Q8GIS8	5	5	263.4	0.312939	0.69248	1.58057	0.386956	GL	Low light 1h	21208	Q8GIS8_SYNE7 Uncharacterized protein OS=Synechococcus elongatus (strain PCC 7942) GN=SEA0044 PE=4 SV=1	3.60592e+06	2.17145e+06	2.25941e+06	1.23245e+06	1.80215e+06	2.13318e+06	736975	1.56115e+06	2.78661e+06	1.66976e+06	1.45373e+06	2.24528e+06	1.83235e+06	1.82904e+06	2.53527e+06	1.98062e+06	2.16597e+06	2.07014e+06	1.9557e+06	1.7558e+06	2.08039e+06	2.33233e+06	2.48443e+06	2.79396e+06	2.8331e+06	2.02381e+06	2.27089e+06	1.56376e+06	2.03762e+06	2.308e+06	858338	1.53065e+06	2.36986e+06	1.50874e+06	1.45848e+06	1.89359e+06	1.58647e+06	1.57433e+06
Q31MB7	5	5	411.9	0.314956	0.695929	2.245	0.385572	Low light 2h	High light	9549	RS16_SYNE7 30S ribosomal protein S16 OS=Synechococcus elongatus (strain PCC 7942) GN=rpsP PE=3 SV=1	5.57456e+06	3.67492e+06	3.04245e+06	3.63503e+06	3.55013e+06	2.26599e+06	3.53608e+06	8.04223e+06	7.08316e+06	4.04501e+06	1.03558e+07	6.81704e+06	3.00726e+06	6.84791e+06	7.54133e+06	4.32584e+06	6.84761e+06	6.12153e+06	3.06825e+06	4.52152e+06	5.56534e+06	3.00419e+06	5.06263e+06	6.40522e+06	4.37982e+06	3.42505e+06	3.05791e+06	4.6122e+06	4.014e+06	2.45169e+06	4.11839e+06	7.88507e+06	6.02385e+06	3.65495e+06	1.03896e+07	5.74923e+06	2.60372e+06	5.89428e+06
Q31P66	3	1	131.51	0.316468	0.698254	4.32796	0.38454	Low light 3h	High light	8302	RS18_SYNE7 30S ribosomal protein S18 OS=Synechococcus elongatus (strain PCC 7942) GN=rpsR PE=3 SV=1	1.10541e+06	765253	653983	243529	250179	184867	240344	702418	1.228e+06	301167	1.19015e+06	1.31574e+06	209056	1.10136e+06	1.62643e+06	473188	1.26613e+06	1.15939e+06	358412	862727	960575	378344	1.05419e+06	1.16955e+06	868495	713222	657306	308994	282868	200017	279923	688692	1.04435e+06	272125	1.19404e+06	1.10965e+06	181003	947985
Q31P47	5	5	251.5	0.317859	0.699478	2.10219	0.383595	Low light 3h	GL	60187	Q31P47_SYNE7 Methionine--tRNA ligase OS=Synechococcus elongatus (strain PCC 7942) GN=Synpcc7942_1142 PE=3 SV=1	1.29425e+06	977585	915495	1.49271e+06	1.37461e+06	973386	873481	1.68922e+06	2.77483e+06	1.36183e+06	2.00606e+06	3.26586e+06	1.13393e+06	2.32724e+06	3.23919e+06	1.55536e+06	2.07484e+06	2.48616e+06	1.06564e+06	1.40252e+06	1.85667e+06	1.10075e+06	1.47576e+06	2.15076e+06	1.01687e+06	911118	920146	1.89397e+06	1.55422e+06	1.05316e+06	1.01732e+06	1.65621e+06	2.35984e+06	1.23051e+06	2.01261e+06	2.7543e+06	981771	2.00316e+06
Q31QK3	7	7	340.45	0.317944	0.699478	2.65566	0.383537	Low light 2h	High light	14950	RL11_SYNE7 50S ribosomal protein L11 OS=Synechococcus elongatus (strain PCC 7942) GN=rplK PE=3 SV=1	1.26694e+07	1.42509e+07	1.42312e+07	5.93688e+06	8.49519e+06	7.03955e+06	4.7822e+06	1.38308e+07	2.41742e+07	9.08619e+06	2.1403e+07	2.65322e+07	7.62699e+06	1.64526e+07	3.08801e+07	1.52381e+07	1.73882e+07	2.26135e+07	1.32875e+07	1.33902e+07	2.03234e+07	1.15804e+07	1.61729e+07	2.2819e+07	9.95406e+06	1.3282e+07	1.43035e+07	7.53282e+06	9.60517e+06	7.61647e+06	5.56972e+06	1.35606e+07	2.05589e+07	8.21001e+06	2.1473e+07	2.23762e+07	6.60354e+06	1.41614e+07
Q31PC9	2	1	59.6	0.32107	0.705333	2.53428	0.381426	Low light 2h	GL	75180	Q31PC9_SYNE7 Type I restriction-modification OS=Synechococcus elongatus (strain PCC 7942) GN=Synpcc7942_1060 PE=4 SV=1	42819.7	55652.3	45739.3	107352	119240	63202.7	44194.9	98195	156475	70153.1	108230	187089	44825.8	126938	161771	94225.5	121570	134240	77887.9	142538	125054	63329.9	114165	123203	33642.6	51868.5	45971.7	136210	134820	68382.4	51472.7	96276.1	133073	63388.2	108583	157784	38810.7	109261
Q31S06	9	8	381.65	0.323445	0.70872	1.8121	0.379834	High light	Low light 5h	108374	Q31S06_SYNE7 Cyclic nucleotide-binding domain (CNMP-BD) protein OS=Synechococcus elongatus (strain PCC 7942) GN=Synpcc7942_0131 PE=4 SV=1	2.01025e+06	1.78563e+06	1.53934e+06	2.12373e+06	3.16416e+06	3.20952e+06	981998	1.40924e+06	2.63851e+06	1.26141e+06	1.58955e+06	2.39302e+06	1.11565e+06	1.76656e+06	2.51204e+06	1.3113e+06	1.778e+06	1.72558e+06	1.58405e+06	1.28279e+06	1.82242e+06	1.41328e+06	1.45376e+06	2.14184e+06	1.57941e+06	1.66423e+06	1.54716e+06	2.69463e+06	3.57759e+06	3.47256e+06	1.14371e+06	1.3817e+06	2.24391e+06	1.13977e+06	1.59474e+06	2.01819e+06	965939	1.52055e+06
Q31RL0	1	1	39.43	0.323546	0.70872	1.74177	0.379767	Low light 1h	GL	74666	DNLJ_SYNE7 DNA ligase OS=Synechococcus elongatus (strain PCC 7942) GN=ligA PE=3 SV=1	122985	75201.3	99849.6	169299	167893	159204	114543	174958	229608	143417	176777	188065	114842	179897	137859	98166.7	108435	178445	97327.1	173797	136020	62024.8	177173	137569	96627.1	70088.2	100357	214810	189830	172252	133406	171540	195269	129588	177355	158607	99431.5	154845
Q31LT0	3	3	108.33	0.324514	0.709816	3.74491	0.379121	Low light 5h	High light	66414	SYP_SYNE7 Proline--tRNA ligase OS=Synechococcus elongatus (strain PCC 7942) GN=proS PE=3 SV=2	298386	228903	167741	200172	164177	146689	270610	202669	368495	132144	250980	777679	182143	428589	963814	276962	623334	625073	245304	1.22615e+06	442337	254885	291308	562011	234436	213340	168594	253981	185628	158711	315173	198709	313385	119401	251800	655865	157702	368904
Q31MD7	1	1	26.43	0.325997	0.710775	2.20728	0.378135	High light	GL	27530	Q31MD7_SYNE7 Armadillo:PBS lyase HEAT-like repeat OS=Synechococcus elongatus (strain PCC 7942) GN=Synpcc7942_1752 PE=4 SV=1	40956.2	20157.7	15878.1	54503.8	79308.5	36130.9	21983.6	37316	68171.8	37599.6	45023.3	41697.5	25881.3	34518.2	42980.3	24929	32994.7	39860.6	15095.7	27845	37756.4	19130.8	23946.7	55837	32178.5	18787.2	15958.8	69155.4	89670.9	39092	25603.8	36586.8	57976.4	33973.8	45170.5	35166.1	22408.3	29711.2
Q31KM5	1	1	17.9	0.326134	0.710775	8.55029	0.378044	GL	High light	22503	Q31KM5_SYNE7 Uncharacterized protein OS=Synechococcus elongatus (strain PCC 7942) GN=Synpcc7942_2364 PE=4 SV=1	4766.65	77433.1	54409.2	5105.69	5448.12	5423.3	5833.11	2534.73	8601.42	5300.65	10818	19841	2163.08	7540.04	26620.2	4767.23	10998.7	61820.7	14908.2	25185.1	7542.71	14150.3	14104.2	51945.2	3745.06	72168.3	54685.7	6478.19	6159.97	5867.76	6793.69	2485.2	7315.04	4789.5	10853.4	16733.2	1872.82	6490.03
Q31JY3	13	12	783.41	0.326357	0.710775	1.92735	0.377896	Low light 3h	GL	68920	SYT_SYNE7 Threonine--tRNA ligase OS=Synechococcus elongatus (strain PCC 7942) GN=thrS PE=3 SV=1	4.95282e+06	2.25389e+06	1.69919e+06	4.46663e+06	3.82894e+06	1.70772e+06	2.09585e+06	4.27915e+06	5.6558e+06	3.48083e+06	5.07432e+06	5.19653e+06	3.83149e+06	6.11156e+06	7.22177e+06	4.35204e+06	6.4118e+06	4.8534e+06	3.08988e+06	4.56757e+06	4.50024e+06	3.01685e+06	3.34341e+06	4.93476e+06	3.89134e+06	2.10064e+06	1.70782e+06	5.66734e+06	4.32923e+06	1.84767e+06	2.44099e+06	4.19553e+06	4.80995e+06	3.14517e+06	5.09091e+06	4.38256e+06	3.31735e+06	5.26047e+06
Q31NM7	4	4	171.95	0.329309	0.716177	1.83159	0.375947	Low light 4h	High light	66320	Q31NM7_SYNE7 ATPase OS=Synechococcus elongatus (strain PCC 7942) GN=Synpcc7942_1312 PE=3 SV=1	788545	718356	638118	433747	514529	518171	510279	538517	895940	529418	818073	766480	498582	618140	1.28316e+06	653378	950399	1.08215e+06	699484	816841	926371	534055	774662	976710	619545	669514	641360	550346	581757	560637	594311	527994	761948	478366	820746	646420	431678	532059
Q31Q31	1	1	53.58	0.333041	0.722812	2.37457	0.373505	GL	High light	27058	Q31Q31_SYNE7 Ribosomal RNA small subunit methyltransferase E OS=Synechococcus elongatus (strain PCC 7942) GN=Synpcc7942_0806 PE=3 SV=1	158607	184085	224203	91507.4	79800.8	67428.1	72718.4	103097	214957	36850.6	124712	138631	45516.8	102237	109032	79814.2	116086	156448	33514.1	83581.3	126359	52523.9	74305.6	139583	124614	171569	225342	116106	90227.5	72954.1	84693.5	101082	182809	33297.1	125120	116916	39409	87999.5
Q31RE7	1	1	52.97	0.333312	0.722812	1.40495	0.373328	GL	High light	21360	Q31RE7_SYNE7 Uncharacterized protein OS=Synechococcus elongatus (strain PCC 7942) GN=Synpcc7942_0340 PE=4 SV=1	237360	245011	190155	102258	209281	167144	151107	204910	150649	130197	161997	189210	145213	155156	216251	177609	178249	237558	159663	192942	185466	201956	174422	242010	186489	228353	191121	129747	236626	180842	175991	200906	128118	117642	162527	159573	125727	133549
Q31MN9	8	8	418.78	0.338288	0.732554	3.2482	0.370112	Low light 2h	High light	123684	Q31MN9_SYNE7 Phosphorylase kinase alpha subunit OS=Synechococcus elongatus (strain PCC 7942) GN=Synpcc7942_1650 PE=4 SV=1	835164	801815	526348	535554	274390	260986	226224	993432	1.54598e+06	577060	1.14537e+06	1.75616e+06	322057	674169	1.56049e+06	777809	825651	1.29879e+06	671854	966878	991927	706201	808690	1.72505e+06	656172	747298	529022	679520	310242	282375	263478	974019	1.31477e+06	521414	1.14912e+06	1.48108e+06	278840	580285
Q31NK9	1	1	25.53	0.341182	0.737769	2.05744	0.36826	Low light 4h	Low light 2h	24767	Q31NK9_SYNE7 Uncharacterized protein OS=Synechococcus elongatus (strain PCC 7942) GN=Synpcc7942_1330 PE=4 SV=1	142737	114230	66117.9	68403.1	66593.7	44102.7	58963.8	100629	122220	22406	62610	86435.8	42468.5	104326	117551	71144.4	127348	154259	46870	129300	108866	82855.5	113986	139762	112146	106464	66453.8	86791.1	75294.9	47717.1	68673.8	98662.3	103942	20245.4	62814.6	72896.7	36769.7	89798.1
Q31PV9	1	1	31.85	0.342232	0.738987	2.84451	0.367592	Low light 3h	GL	21220	Q31PV9_SYNE7 Uncharacterized protein OS=Synechococcus elongatus (strain PCC 7942) GN=Synpcc7942_0880 PE=4 SV=1	36002.6	19268.3	33798.5	43853.7	81206.2	47528.2	17324.1	44002.2	78138.2	35578.8	57774	105129	59148.3	71812.9	122398	47012.9	80692.8	109149	30091	76334.9	109094	28742.4	59472.8	96919.2	28286.5	17958.3	33970.2	55642.3	91816.6	51423.3	20177	43142.3	66452.3	32147.9	57962.8	88661.4	51211.3	61812.4
Q31RY9	7	7	464.25	0.343235	0.73999	1.90048	0.366954	Low light 3h	High light	58433	Q31RY9_SYNE7 Uncharacterized protein OS=Synechococcus elongatus (strain PCC 7942) GN=Synpcc7942_0148 PE=4 SV=1	3.18198e+06	2.1618e+06	1.89105e+06	1.88874e+06	1.97888e+06	1.80234e+06	2.91359e+06	2.16124e+06	4.50045e+06	2.32731e+06	2.80084e+06	4.39982e+06	2.44511e+06	3.00337e+06	5.32713e+06	2.49707e+06	3.48427e+06	4.09705e+06	2.28548e+06	2.55478e+06	3.97138e+06	2.26324e+06	2.67596e+06	4.36303e+06	2.50002e+06	2.01481e+06	1.90066e+06	2.39646e+06	2.23744e+06	1.95004e+06	3.3934e+06	2.119e+06	3.82739e+06	2.10288e+06	2.80999e+06	3.71064e+06	2.117e+06	2.58513e+06
Q31PC4	7	7	421.52	0.343671	0.73999	1.89951	0.366678	Low light 3h	GL	116612	Q31PC4_SYNE7 DEAD/DEAH box helicase-like OS=Synechococcus elongatus (strain PCC 7942) GN=Synpcc7942_1065 PE=4 SV=1	863310	685383	547828	831278	1.54512e+06	937525	1.06965e+06	988837	1.88612e+06	862583	1.26219e+06	1.80253e+06	825888	1.21221e+06	1.94427e+06	942750	1.14594e+06	1.55651e+06	978914	967196	1.33329e+06	904145	936226	1.50137e+06	678286	638783	550612	1.05474e+06	1.747e+06	1.01436e+06	1.24579e+06	969514	1.60404e+06	779403	1.26631e+06	1.52019e+06	715063	1.0434e+06
Q55024	5	5	369.63	0.345013	0.741827	2.27868	0.36583	Low light 2h	High light	19818	DPS_SYNE7 DNA protection during starvation protein OS=Synechococcus elongatus (strain PCC 7942) GN=dps PE=1 SV=2	1.74653e+06	2.2465e+06	2.18944e+06	1.81051e+06	2.76194e+06	1.44992e+06	1.74621e+06	4.30684e+06	3.05523e+06	1.88006e+06	6.19698e+06	5.64601e+06	1.8751e+06	4.55142e+06	5.78195e+06	2.43826e+06	5.11756e+06	4.94416e+06	2.24506e+06	4.43458e+06	3.86045e+06	2.1234e+06	4.39686e+06	4.81146e+06	1.37221e+06	2.09376e+06	2.20056e+06	2.29721e+06	3.12281e+06	1.56875e+06	2.03377e+06	4.22267e+06	2.59831e+06	1.69876e+06	6.21723e+06	4.76163e+06	1.62348e+06	3.9176e+06
Q31P06	1	1	62.96	0.345859	0.74208	22.4694	0.365296	GL	Low light 1h	27584	Q31P06_SYNE7 Uncharacterized protein OS=Synechococcus elongatus (strain PCC 7942) GN=Synpcc7942_1183 PE=4 SV=1	584.041	75718.4	70338	336.061	2541.26	6076.5	3798.99	743.543	1983.7	852.847	47466.3	23011.4	613.475	4612.71	9999.79	4719.17	2086.92	42841.1	32527.4	25203.9	6628.57	16669.4	22359.7	29433.9	458.869	70570.2	70695.3	426.4	2873.3	6574.49	4424.59	729.013	1687.03	770.606	47621.5	19407	531.154	3970.35
Q31LN3	8	7	466.35	0.346109	0.74208	1.55857	0.365139	High light	Low light 5h	26202	Q31LN3_SYNE7 Uncharacterized protein OS=Synechococcus elongatus (strain PCC 7942) GN=Synpcc7942_2006 PE=4 SV=1	5.50534e+06	4.34343e+06	3.96997e+06	5.69128e+06	5.09338e+06	5.10294e+06	3.31044e+06	3.97866e+06	6.42477e+06	3.49429e+06	3.28996e+06	4.87162e+06	3.01194e+06	3.68332e+06	4.63888e+06	3.37641e+06	3.64739e+06	4.5738e+06	2.61446e+06	3.50737e+06	4.07187e+06	2.83532e+06	3.75214e+06	5.20027e+06	4.32544e+06	4.04811e+06	3.99014e+06	7.22119e+06	5.75889e+06	5.52115e+06	3.85559e+06	3.90092e+06	5.46392e+06	3.15733e+06	3.30072e+06	4.10854e+06	2.60777e+06	3.17039e+06
[truncated: 841 more rows]
[truncated: 34 more columns]

## Sheet: Table S2
Table S2: Protein TM structure predictions
[truncated: 1,549 more rows]

[truncated: 8 more sheets: Table S3, Table S4, Table S5, Table S6, Table S7, Table S8, Table S9, Table S10]
